# Supplementary material for: Rizoma: a new comprehensive database on traditional uses of Chilean native plants
Source: Biodivers Data J. 2022 Mar 4;10:e80002. doi: 10.3897/BDJ.10.e80002 (PMC8917114; doi:10.3897/BDJ.10.e80002)
Supplement: Supplementary material 1 — Reviewed references [file bdj-10-e80002-s001.csv]

Aagesen DL (1998) Indigenous resource rights and conservation of the monkey-puzzle tree (Araucaria araucana	Araucariaceae): A case study from southern Chile. Economic Botany 52(2): 146-160.
Acevedo F	Rubilar M	Shene C	Navarrete P	Romero F	Rabert C	Jolivet P	Valot B	Chardot T (2012) Seed oil bodies from Gevuina avellana and Madia sativa. Journal of agricultural and food chemistry 60(28): 6994-7004.
Alarcon D	Paredes M	Ramos D	González K	Díaz H	Ramiro-Nunez D (2014) Aqueousand methanol extracts of Berberis darwinii H. (Berberidaceae) inhibit innate celular responses in human monocytes in vitro treated. Boletin Latinoamericano Y Del Caribe De Plantas Medicinales Y Aromaticas 13(1): 81-91.
Alba M (2015) Árboles valiosos de Providencia. Dirección de Barrios	Patrimonio y Turismo. Municipalidad de Providencia	Chile. 104 pp.
Albán-Castillo J	Espinoza G	Rojas R	Díaz-Santibañez C (2018) El color en la memoria: tintes vegetales usados en la tradición de las comunidades andinas y amazónicas peruanas. Ecología aplicada 17: 85-96.
Aldunate C	Armesto J	Castro Victoria	Villagrán C (1981) Estudio etnobotánico en una comunidad precordillerana de Antofagasta: Toconce. Boletín Nacional de Historia Natural de Chile 38: 183-223.
Aldunate C	Villagrán C	Armesto JJ	Castro V (1983) Ethnobotany of pre-altiplanic community in the Andes of northern Chile. Economic Botany 37(1): 120-135.
Alvarado A	Baldini A	Guajardo F (2012) Árboles urbanos de Chile: Guía de reconocimiento. CONAF	Chile. 367 pp.
Álvarez J	Villagra V (2009) Prosopis flexuosa DC. (Fabaceae	Mimosoideae). Kurtziana 35: 49-33.
Arias B (2009) Diversidad de usos	prácticas de recolección y diferencias según género y edad en el uso de plantas medicinales en Córdoba	Argentina. Boletín Latinoamericano y del Caribe de Plantas Medicinales y Aromáticas 8: 389-401.
Armesto JJ	Villagrán C	Arroyo MK (1996) Ecología de los bosques nativos de Chile. Editorial Universitaria	Chile. 469 pp.
Aronson J (1990) Desert plants of use and charm from northern Chile. Desert plants 10: 65-86.
Arre J	Morales S	Ladio A	Kutschker A (2015) Etnobotánica de las plantas leñateras y su circuito comercial en una ciudad de la Patagonia argentina. Gaia Scientia 9: 41-48.
Avello Z (2016) Determinación del contenido de taninos y evaluación de la disminución del infiltrado celular de distintos genotipos de Ugni molinae Turcz. Tesis de grado. Universidad de Chile. Chile.
Avello M	Pastene E (2005) Actividad antioxidante de infusos de Ugni molinae Turcz ("Murtilla"). Boletín Latinoamericano y del Caribe de Plantas Medicinales y Aromáticas 4(2): 33-39.
Avello M	Valdivia R	Mondaca MA	Ordoñez JL	Bittner M	Becerra J (2009) Actividad de Ugni molinae Turcz. frente a microorganismos de importancia clínica. Boletín Latinoamericano y del Caribe de Plantas Medicinales y Aromáticas 8(2): 141-144.
Avello M	Valdivia R	Sanzana R	Mondaca MA	Mennickent S	Aeschlimann V	Bittner M	Becerra J (2009) Extractos antioxidantes y antimicrobianos de Aristotelia chilensis y Ugni molinae y sus aplicaciones como preservantes en productos cosméticos. Boletín Latinoamericano y del Caribe de Plantas Medicinales y Aromáticas 8(6): 479-486.
Backhouse N	Rosales L	Apablaza C	Goïty L	Erazo S	Negrete R	Theodoluz C	Rodríguez J	Delporte C. (2008) Analgesic	anti-inflammatory and antioxidant properties of Buddleja globosa	Buddlejaceae. Journal of Ethnopharmacology 116(2): 263-269.
Baeza V (1936) Plantas chilenas de fruto comestible. Revista Chilena de Historia Natural 40: 181-187.
Barraza F	Calvo C	Silva M	Vinet R	Laurido C	Barrera E	Meza E	Vargas-Rueda S	Martínez J (2014) Traditional ethnobotanical knowledge and use of medicinal plants in a rural area of the metropolitan region of Chile: descriptive study. Boletín Latinoamericano y del Caribe de Plantas Medicinales y Aromáticas 13: 366-374.
Barreau A	Ibarra JT	Wyndham F	Rojas A	Kozak RA (2016) How can we teach our children if we cannot access the forest? Generational change in Mapuche knowledge of wild edible plants in Andean temperate ecosystems of Chile. Journal of Ethnobiology 36: 412-432.
Bascuñán M	Manfred A (2014) Indagaciones acerca de un espacio escénico inspirado en la mitología de Chiloé. Tesis de Magister	Universidad de Chile. Santiago	Chile.
Becerra J	Bittner M	Hernández V	Brintrup C	Becerra J	Silva M (2010) Activity of essential oils of Canelo	Queule	Bailahuen y Culen against phythopatogenic fungi. Boletín Latinoamericano y del Caribe de Plantas Medicinales y Aromáticas 9: 212-215.
Belmonte E	Faúndez L	Flores J	Hoffmann A	Muñoz M	Tellier S (1997) Categorías de conservación de Cactáceas nativas de Chile. Boletín del Museo Nacional de Historia Natural 47: 69-89.
Belmonte E	Mamani M (2003) Manual De Plantas Y Canciones Aymara. Proyecto Explora-Conicyt ED7/02/085.
Benedetti S (2012) Monografía de Espino (Acacia caven (Mol.) Mol.) Instituto Forestal	Chile. 71 pp.
Benedetti S	Barros S (2011) Boldo (Peumus boldus Mol.). Rescate de un patrimonio natural chileno. Manejo sustentable y valoración de sus productos. Instituto Forestal	Chile. 235 pp.
Benites J	Gutierrez E	López J	Rojas M	Rojo L	do Céu Costa M	Vinardell M	Calderon PB (2012) Evaluation of analgesic activities of tremetone derivatives isolated from the Chilean altiplano medicine Parastrephia lepidophylla. Natural product communications	7(5).
Bérmudez A	Velázquez D (2002) Etnobotánica médica de una comunidad campesina del estado Trujillo	Venezuela: un estudio preliminar usando técnicas cuantitativas. Revista de la facultad de Farmacia 44: 1-6.
Bernal A.M (2017) Estudio etnofarmacológico y morfoanatómico de Fuchsia magellanica Lam. Tesis de magister. Universidad Nacional de La Plata	Argentina.
Bertarello A	Bosio F (2011) O uso de plantas medicinais em uma comunidade rural de Mata Atlântica - Nova Rússia	SC. Neotropical Biology and Conservation 6:55-63.
Bragg K	Hauenstein E	Latsague M (1986) Transecto etnobotánico del sector mapuche. Cultura	Hombre	Sociedad 3: 57-80.
Bravo H	Copaja S	Figueroa-Duarte S	Lamborot M	San Martín J (2005) 1	4-benzoxazin-3-one	2-benzoxazolinone and gallic acid from Calceolaria thyrsiflora Graham and their antibacterial activity. Zeitschrift Fur Naturforschung Section C-a Journal of Biosciences 60(5-6): 389-393.
Burdick CE (2017) The remedies of the machi: visualizing Chilean medicinal botanicals in Alonso de Ovalle's Tabula geographica (1646). Colonial Latin American Review 26(3): 313-334.
Bussmann R	Glenn A (2010) Medicinal plants used in northern Peru for reproductive problems and female health. Journal of Ethnobiology and Ethnomedicine 6: 1-12.
Califano L	Echazú F (2013) Etnobotánica en comunidades pastoriles. Conocimiento tradicional sobre especies tóxicas para el ganado en la cuenca del río Iruya (Salta	Argentina). Boletín de la Sociedad Argentina de Botánica 48: 365-375.
Cárdenas R (1997) El libro de la mitología: Historias	leyendas y creencias mágicas obtenidas de la tradición oral. Atelí y Cia Ltda.	Chile. 149 pp.
Cárdenas R	Villagrán C (2005) Chiloé: botánica de la cotidianidad. Consejo Nacional del Libro y La Lectura	Chile. 365 pp.
Cárdenas	U (1998) Entre el tolar y el pajonal: percepción ambiental y uso de plantas en la comunidad atacameña de Talabre	II Región	Chile. Estudios Atacameños 16: 251-282.
Cardoso MB	Ladio A	Lozada M (2012) The use of firewood in a Mapuche community in a semi-arid region of Patagonia	Argentina. Biomass and Bioenergy 46: 155-164.
Carmona J	Gil R	Rodríguez M (2008) Descripción taxonómica	morfológica y etnobotánica de 26 hierbas comunes que crecen en la ciudad de Mérida- Venezuela. Boletín Antropológico 73: 113-129.
Carvajal F	Huanca A	González-Teuber M	Urzúa A	Echeverría J (2017) Uses of hazardous medicinal plants: composition of the essential oil of Clinopodium gilliesii (Benth.) Kuntze (Lamiaceae)	collected in Chile. Boletin Latinoamericano Y Del Caribe De Plantas Medicinales Y Aromaticas 16(5): 486-492.
Catalán R	Wiken P	Kandzior A	Teclin D	Burschel H (2006) Bosques y comunidades del sur de Chile. Editorial universitaria Bosque Nativo	Chile. 359 pp.
Catalano S	Cioni PL	Panizi L	Morelli I (1998) Antimicrobial activity of extracts of Mutisia acuminata var. acuminata. Journal of Ethnopharmacology 59: 207-209.
Ccana-Ccapatinta GV	Monge M	Ferreira PL	Da Costa FB (2017) Chemistry and medicinal uses of the subfamily Barnadesioideae (Asteraceae). Phytochemistry Reviews 17: 471-489.
Ceballos S	Perea M (2014) Plantas medicinales utilizadas por la comunidad indígena de Quilmes (Tucumán	Argentina). Boletín Latinoamericano y del Caribe de Plantas Medicinales y Aromáticas 13: 47-68.
Chandra S	Rawat D (2015) Medicinal plants of the family Caryophyllaceae: a review of ethno-medicinal uses and pharmacological properties. Integrative Medicine Research 4: 123-131.
Cifuentes F	Palacios J	Kuzmicic J	Carvajal L	Muñoz F	Quispe C	Nwokochac C	Morales G	Norambuena-Soto I	Chionge M	Paredes A (2018) Vasodilator and hypotensive effects of pure compounds and hydroalcoholic extract of Xenophyllum poposum (Phil) VA Funk (Compositae) on rats. Phytomedicine 50: 99-108.
Colares M	Delucchi G	Novoa M	Vizcaíno C (1997) Anatomía y etnobotánica de las especies medicinales de monocotiledóneas de la estepa pampeana: Alismataceae	Araceae y Arecaeae. Acta Farmacológica Bonaerense 16: 137-143.
Contardi L	Silva F	González S (2016) Paramela	una especie nativa de la Patagonia: análisis de frutos y semillas. Revista Patagonia Forestal - AÑO XXI	N°1	Junio 2016.
Contreras D (2009) El concepto de diversidad vegetal desde la etnia mapuche a la enseñanza formal en Chile. Tesis doctoral. Universidad de Granada	España.
Cordero S	Abello L	Gálvez F (2017) Plantas silvestres comestibles y medicinales de Chile y otras partes del mundo. CORMA	Chile. 291 pp.
Cortes M	Montenegro I	Boza S	Henríquez JL	Araya T (2017) The collection of non-timber forest products by rural women in southern Chile: reshaping the tension between local and global. Rivar-Revista Iberoamericana De Viticultura Agroindustria Y Ruralidad 4(12): 22-44.
De la Cruz H	Vilcapoma G	Zevallos PA (2007) Ethnobotanical study of medicinal plants used by the Andean people of Canta	Lima	Perú. Journal of Ethnopharmacology 111: 284-294.
del Valle JM	Godoy C	Asencio M	Aguilera JM (2004) Recovery of antioxidants from boldo (Peumus boldus M.) by conventional and supercritical CO2 extraction. Food Research International 37(7): 695-702.
Del Vitto L	Petenatti EM	Petenatti ME (1997) Recursos herbolarios de San Luis (República Argentina) primera parte: plantas nativas. Multequina 6: 49-66.
Delporte C	Backhouse N	Salinas P	San Martín A	Bórquez J	Loyola A (2003) Pharmaco-toxicological study of diterpenoids. Bioorganic & Medicinal Chemistry 11(7): 1187-1190.
Denegri-Coria M	Knabe-Álvarez Y	Sepúlveda-Maldonado	Orellana L	Ruiz O	Vivallo O	Schnettler-Morales B (2016) Socialization and intergenerational transmission of food consumption patterns: their impact on cultural food-related identity in urban women Mapuche from chile. Revista Ra Ximhai 12(4): 57-70.
Devereux	E (2003) Flora del archipiélago fueguino. Grafica LAF	Argentina. 160 pp.
Díaz P	Torres P	Hepp J	Celis JC (2010) Verdes raíces: flora nativa y sus usos tradicionales. Amanuta	Chile. 115 pp.
Domínguez E (2010) Flora de interés etnobotánico usada por los pueblos originarios: Aónikenk	Selk’nam	Kawésqar	Yagan y Haush en la Patagonia Austral. Dominguezia 26: 19-29.
Domínguez E	Aguilera O	Villa-Martínez R	Aravena JC	Henríquez J (2012) Estudio etnobotánico de la Isla Kalau	territorio ancestral kawésqar	región de Magallanes	chile. Anales Instituto Patagonia (Chile) 40: 19-35.
Domínguez	E (2012) Flora nativa Torres del Paine. Ocho Libros	Chile. 343 pp.
Duboi A	Lenne P	Nahoe E	Rauch M (2013) Plantas de Rapa Nui	Guía Ilustrada de la flora de interés ecológico y patrimonial. CONAF	Chile. 132 pp.
Echiburu-Chau C	Pastén L	Parra C	Bórquez J	Mocan A	Simirgiotis M (2017) High resolution UHPLC-MS characterization and isolation of main compounds from the antioxidant medicinal plant Parastrephia lucida (Meyen). Saudi Pharmaceutical Journal 25(7): 1032-1039.
Elichiry V (2018) Disponibilidad de recursos vegetales comestibles en las sierras de Tandilia. Revista de Antropología del Museo de Entre Ríos 4: 120-126.
Emanuelli P	Milla P (2006) Alternativas de productos madereros del bosque nativo chileno. Sociedad Alemana de Cooperación Técnica (GTZ). CONAF. Chile. 161 pp.
Espinoza E (1848) Plantas medicinales de Chile: fragmento de la cuarta edición de la Jeografía descriptiva de la República de Chile. Imprenta I Encuadernación Barcelona	Chile. 15 pp.
Estomba D	Ladio A	Lozada M (2006) Medicinal wild plant knowledge and gathering patterns in a Mapuche community from North-western Patagonia. Journal of Ethnopharmacology 103: 109-119.
Falabella F	Planella MT	Aspillaga E	Sanhueza L	Tykot RH (2007) Dieta en sociedades alfareras de Chile central: aporte de análisis de isótopos estables. Chungará (Arica) 39(1): 5-27.
Falkenberg SS	Tarnow I	Guzmán A	Molgaard	Toft H (2012) Mapuche herbal medicine inhibits blood platelet aggregation. Evidence-Based Complementary and Alternative Medicine 2012.
Feresin G	Tapia A	López S	Zacchino S (2001) Antimicrobial activity of plants used in traditional medicine of San Juan province	Argentine. Journal Ethnopharmacology 78: 103-107.
Fontaine	M (2017) Bosque nativo en tres miradas. Ograma Impresores	Chile. 680 pp.
Fredes C (2009) Antioxidants in Chilean native berries. Boletin Latinoamericano Y Del Caribe De Plantas Medicinales Y Aromaticas 8(6): 469-478.
Fuentes NL	Sagua H	Morales G	Bórquez J	San Martín A	Soto J	Loyola L (2005) Experimental antihyperglycemic effect of diterpenoids of llareta Azorella compacta (Umbelliferae) Phil in rats. Phytotherapy Research 19(8): 713-716.
García CR (2017) Plantas mágicas de la costa valdiviana Guía etnobotánica. Revista Austral de Ciencias Sociales (11): 169-172.
García M	Castro V	Belmonte E	Muñoz T	Santoro C	Echeverría J (2018) Etnobotánica y territorio en el pastal de Mulluri (Norte de Chile). Boletín Latinoamericano y del Caribe de Plantas Medicinales y Aromáticas 17: 522-540.
García N	Ormazabal C (2008) Árboles nativos de Chile. Enersis S.A	Chile. 196 pp.
Garcia M	Victoria C	Belmonte E	Muñoz T	Calogero S	Echeverría J (2018) Ethnobotany and territory in Mulluri's pasture (northern Chile). The teachings of Aymara pastoralism. Boletin Latinoamericano Y Del Caribe De Plantas Medicinales Y Aromaticas 17(5): 522-540.
Gardner M	Hechenleitner P	Hepp J (2018) Plantas y árboles de los bosques de Chile. Contrapunto	Chile. 201 pp.
Gastaldi B	Marino G	Assef Y	Silva FM	Catalán CAN	González SB (2018) Nutraceutical properties of herbal infusions from six native plants of Argentine Patagonia. Plant Foods for Human Nutrition 73(3): 180-188.
Giberti G (1982) Herbal folk medicine in Northwestern Argentina: Compositae. Journal of Ethnopharmacology 7: 321-341.
Montenegro G	Patrick G	Echenique P	Gómez M	Timmermann B (2001) Mechanisms towards a sustainable use of Chorizanthe vaginata Benth. var. maritima Remy: a medicinal plant from Chile. Phyton-International Journal of Experimental Botany: 91-106.
Goleniowski M	Bongiovanni G	Palacio L	Nuñez C	Cantero J (2006) Medicinal plants from the “Sierra de Comechingones”	Argentina. Journal of Ethnopharmacology 107: 324-341.
Gómez J (2008) Epazote (Chenopodium ambrosioides). Revisión a sus características morfológicas	actividad farmacológica	y biogénesis de su principal principio activo	ascaridol. Boletín Latinoamericano y del Caribe de Plantas Medicinales y Aromáticas 7: 3-9.
González J	Molina J (2017) Flora nativa de la Región de Arica y Parinacota. Ediciones Universidad de Tarapacá	Chile. 233 pp.
González S	Molares S (2004) Plantas medicinales utilizadas en comunidades rurales de Chubut	Patagonia-Argentina. Boletín Latinoamericano y del Caribe de Plantas Medicinales y Aromáticas 3: 58-62.
Gonzalez B	Vogel H	Razmilic I	San Martín J	Doll U (2012) Biomass	resin and essential oil content and their variability in natural populations of the Chilean crude drug "bailahuen" (Haplopappus spp.). Boletin Latinoamericano Y Del Caribe De Plantas Medicinales Y Aromaticas 11(1): 66-73.
Grau J	Zizka G (1992) Flora Silvestre de Chile. Editorial Henssler K.G.	Frankfurt am Main	Chile. 156 pp.
Guevara J	Mostacero J (2016) Evaluación de plantas preventivas y terapéuticas del tracto gastro-intestinal en Pedro Gálvez	Cajamarca 2014. Ciencia y tecnología 3: 76-87.
Gumucio JC	Insunza V (1992) Las plantas en los mitos y la magia de Chiloé. Boletín Museo de Historia Natural de Chile 43: 9-27.
Gunkel H (1982) El culto a las plantas por los antiguos mapuches. Noticiario mensual 305: 3-6.
Gusinde M (1936) Plantas medicinales que los indios Araucanos recomiendan. Antropos 31: 850-873.
Gutiérrez Y (2017) Estudio etnobotánico del bosque nativo y su vinculación con cuatro pueblos originarios presentes en el museo de la vivienda tradicional local. Tesis de grado. Universidad de Chile	Chile.
Haag G	Marín GH	Brignoles P	Del Valle ME	Margarinos MC	Debenedetti SL (2014) Antimicrobial activity of Latinamerican medicinal plants extracts. Journal of Science 4: 128-131.
Hérnandez M	Civitella S	Rosato V (2010) Uso medicinal popular de plantas y líquenes de la Isla Paulino	Provincia de Buenos Aires	Argentina. Boletín Latinoamericano y del Caribe de Plantas Medicinales y Aromáticas 9: 258-268.
Hirschhorn HH (1981) Botanical remedies of south and central America	and the Caribbean: An archival analysis. Part I. Journal of Ethnopharmacology 4: 129-158.
Hnatyszyn O	Moscatelli V	Garcia J	Rondina R	Costa M	Arranz C	Balaszczuk A	Ferraro A	Coussio JD (2003) Argentinian plant extracts with relaxant effect on the smooth muscle of the corpus cavernosum of Guinea pig. Phytomedicine 10: 669-674.
Hoffmann A (1995) El árbol urbano en Chile. Fundación Claudio Gay	Chile. 255 pp.
Hoffmann A (1995) Flora silvestres de Chile: zona central. Fundación Claudio Gay	Chile. 255 pp.
Hoffmann A (1997) Flora silvestre de Chile	zona araucana. Fundación Claudio Gay	Chile. 258 pp.
Hoffmann A (2000) Enciclopedia de los bosques chilenos: Conservación	identidad	sustentabilidad. Colección voces del bosque	Chile. 351 pp.
Hoffmann A (2015) Plantas que comemos	2° Ed. Instituto de Ecología y Biodiversidad	Chile. 101 pp.
Hoffmann A	Helmut W (2004) Cactáceas en la flora silvestre de Chile. Fundación Claudio Gay. 307 pp.
Houghton PJ	Manby J (1985) Medicinal plants of the Mapuche. Journal of Ethnopharmacology 13: 89-103.
Ihsanullah D (2015) Chemical composition of selected Saudi medicinal plants. Arabian Journal of Chemistry 8: 329-332.
Jerez J (2017) Plantas mágicas: Guía etnobotánica de la Región de Los Ríos. Valdivia. Ediciones Kultrún	Chile. 45 pp.
Jiles C (1963) La flora de valor económico de la provincia de Coquimbo. Edición Conorte	Chile.
Jimenez-Aspee F	Alberto MR	Quispe C	Caramantin M	Theodoluz C	Zampini I	Isla M	Schmeda-Hirschmann G (2015) Anti-inflammatory activity of copao (Eulychnia acida Phil.	Cactaceae) fruits. Plant Foods for Human Nutrition 70(2): 135-140.
Jímenez-González A	Quispe C	Bórquez J	Sepúlveda B	Riveros F	Areche C	Nagles E	García-Beltrán O	Simirgiotis MJ (2018) UHPLC-ESI-ORBITRAP-MS analysis of the native Mapuche medicinal plant palo negro (Leptocarpha rivularis DC. - Asteraceae) and evaluation of its antioxidant and cholinesterase inhibitory properties. Journal of Enzyme Inhibition and Medicinal Chemistry 33: 936-944.
Juliet C (1962) Plantas medicinales chilenas de las provincias de Llanquihue y Chiloé. Anales Chilenos de Historia de la Medicina 4: 181-188.
Kickhöfel EM	Rasmussen G	Nunes da Rosa N	Sanches PJ (2017) Evaluation of the Sagittaria montevidensis Cham. & Schltdl. as a bioindicator and phytoextractor of toxic metals. Ambiente & Água 12: 918-931.
Kujawska M	Łuczaj Ł (2015) Wild edible plants used by the Polish community in Misiones	Argentina. Human Ecology 43: 855-869.
Labbé C	Coll J	Connolly J	Faini F	Farrugia	Rycroft D (2002) Bioactive flavanones from Luma chequen. Collection Czechoslovak Chemical Communications 67: 115-123.
Ladio A (2004) El uso actual de plantas nativas silvestres y comestibles en poblaciones mapuches del no de la patagonia. Boletín Latinoamericano y del Caribe de Plantas Medicinales y Aromáticas 3: 30-44.
Ladio A	Lozada M (2000) Edible wild plant use in a Mapuche community of Northwestern Patagonia. Human Ecology 28: 53-71.
Ladio A	Lozada M	Weigandt M (2007) Comparison of traditional wild plant knowledge between aboriginal communities inhabiting arid and forest environments in Patagonia	Argentina. Journal of Arid Environments 69: 695-715.
Ladio A	Rapoport E (2002) La variación estacional de las plantas silvestres comestibles en baldíos suburbanos de Bariloche	Parque Nacional Nahuel Huapi	Patagonia	Argentina. Vida Silvestre Neotropical 11: 33-41.
Ladio A (2001) The maintenance of wild edible plant gathering in a Mapuche community of Patagonia. Economic Botany 55(2): 243-254.
Lanhers MC	Joyeux M	Soulimani R	Fleurentin J	Sayag M	Mortier F	Younos C	Pelt JM (1991) Hepatoprotective and antiinflammatory effects of a traditional medicinal plant of Chile	Peumus boldus. Planta Medica 57(2): 110-115.
Laurintsen J	Joergensen L (2001) Investigación etnofarmacológica de 21 especies de plantas medicinales nativas usadas por los mapuches del Sur de Chile. Viking books	Dinamarca. 58 pp.
Lizana A	Mocelli I (2009) Araucaria araucana (Mol.) K.Koch: un recurso promisorio. Editorial Universidad de Chile. Facultad de Ciencias Agrarias y Forestales. Chile. 91 pp.
López A	Hudson J	Towers GH (2001) Antiviral and antimicrobial activities of Colombian medicinal plants. Journal of Ethnopharmacology 77: 189-196.
Lorca MA	Rivas X	Pastene E (2011) Evaluación de plantas medicinales de uso común en la ciudad de Concepción (Chile)	a través de ensayos de calidad. Boletin Latinoamericano Y Del Caribe De Plantas Medicinales Y Aromaticas 10(4): 379-388.
Marandi R	Britto S (2015) Medicinal properties of edible weeds of crop fields and wild plants eaten by Oraon tribals of Latehar district	Jharkhand. International Journal of Life Science & Pharma Research 5: 9-20.
Marinoff M	Chifa C	Ricciardi A (2006) Especies hidrófitas y palustres utilizadas como medicinales por los habitantes del norte y nordeste de la provincia del Chaco. Dominguezia 22: 15-19.
Marticorena A	Alarcón D	Abello L	Atala C (2010) Plantas trepadoras	epífitas y parásitas nativas de Chile: guía de campo. CORMA	Chile. 290 pp.
Martin JS (1983) Medicinal-plants in central chile. Economic Botany 37(2): 216-227.
Martínes G	Jimenez-Escobar D (2017) Plantas de interés veterinario en la cultura campesina de la Sierra de Ancasti (Catamarca	Argentina). Boletín Latinoamericano y del Caribe de Plantas Medicinales y Aromáticas 16: 329 - 346.
Martínez G (2005) Recolección y comercialización de plantas medicinales en el Departamento Santa María	Provincia de Córdoba	Argentina. Acta Farmacéutica Bonaerense 24: 517-84.
Martínez PR (2008) La vegetación nativa en el sistema de vida de familias lafkenche de la Provincia de Valdivia: Historia	economía y valoración. Tesis de grado. Universidad Austral de Chile. Chile.
Martínez G (2010) Los remedios naturales en la prevención y cuidado de la salud oral de los tobas del Chaco Central (Argentina). Boletín Latinoamericano y del Caribe de Plantas Medicinales y Aromáticas 9: 109-122.
Martinez J	Calvo C	Laurido C (2006) Medicinal plants used in Chile for the treatment of hypertension and mountain sickness. African Journal of Traditional	Complementary and Alternative Medicines 3: 50-58.
Martínez R (1968) Nombre de las plantas y su utilidad	según los indios Onas de Tierra del Fuego. Etnobiológica 3: 1-20.
Martinic M (1931) Los Aonikenk: historia y cultura. Ediciones Universidad de Magallanes	Punta Arenas	Chile. 387 pp.
Masevhe N	McGaw L	Eloff J (2015) The traditional use of plants to manage candidiasis and related infections in Venda	South Africa. Journal of Ethnopharmacology 168: 364-372.
Mellado V	Medina E	San Martín C (1996) Herbolaria médica de Chile: Diagnóstico de su estado actual y perspectivas futuras para la medicina oficial chilena. Ministerio de salud	Chile. 212 pp.
Menegoz F	Zapata A (2017) Flora cordillerana del Ñuble y sus usos tradicionales. Consejo Nacional de la Cultura y Las Artes	Chile. 196 pp.
Meza I	Villagrán C (1991) Etnobotánica de la Isla de Alao	Archipiélago de Chiloé	Chile. Boletín Museo de Historia Natural de Chile 42: 39-78.
Ministerio de Salud de Chile (2010) Medicamentos herbarios tradicionales. Consultado: 2018 Disponible en http://web.minsal.cl/sites/default/files/files/Libro%20MHT%202010.pdf.
Molares S	Ladio A (2012) Plantas aromáticas con órganos subterráneos de importancia cultural en la patagonia argentina: una aproximación a sus usos desde la etnobotánica	la percepción sensorial y la anatomía. Darwiniana 50: 7-24.
Molares S	Ladio A (2015) Complejos vegetales comestibles y medicinales en la Patagonia Argentina: Sus componentes y posibles procesos asociados. Boletin Latinoamericano y del Caribe de Plantas Medicinales y Aromáticas 14: 237-250.
Molares S	Ladio A (2009) Ethnobotanical review of the Mapuche medicinal flora: Use patterns on a regional scale. Journal of Ethnopharmacology 122(2): 251-260.
Molgaard P	Gitz J	Asar B	Liberna I	Bakkestrom L	Ploug C	Jorgensen L	Lauritzen J	Guzmán A	Adsersen A	Toft H (2011) Antimicrobial evaluation of Huilliche plant medicine used to treat wounds. Journal of Ethnopharmacology 138(1): 219-227.
Montani M (2012) Uso medicinal de plantas entre descendientes Huarpes en la comunidad de Lagunas del Rosario (Mendoza	Argentina). Etnobotánica en zonas áridas y semiáridas del Cono Sur de Sudamérica 1: 1-20.
Montecinos S	Conejeros A (1985) Mujeres mapuches	el saber tradicional en la curación de enfermedades comunes. Ediciones CEM	Chile. 89 pp.
Montenegro G (2000) Chile: Nuestra flora útil: Guía de uso apícola	medicinal	folclórica	artesanal y ornamental. Ediciones Universidad Católica de Chile	Chile. 267 pp.
Montenegro G	Gómez M	Iturriaga L	Timmermann B (1994) Potencialidad de la flora nativa como fuente de productos naturales de uso medicinal. Rojasiana 2: 49-66.
Montes M	Wilkomirsky T (1987) Medicina tradicional chilena. Editorial de la Universidad de Concepción	Chile. 102 pp.
Montes M	Wilkormirsky T	Ubilla H (1974) Some aspects of the popular medicinal use of indigenous plants in the region of Concepción (Chile). Planta medica 25: 183-192.
Morales G	Sierra P	Mancilla A	Paredes A	Loyola LA	Gallardo O	Borquez J (2003) Secondary metabolites from four medicinal plants from northern Chile: Antimicrobial activity and biotoxicity against Artemia salina. Journal of the Chilean Chemistry Society 48: 44-49.
Morales G	Paredes A (2014) Antioxidant activities of Lampaya medicinalis extracts and their main chemical constituents. BMC Complementary and Alternative Medicine 14(1): 259.
Morales G	Sierra P	Mancilla A	Paredes A	Loyola L	Gallardo O	Bórquez J (2003) Secondary metabolites from four medicinal plants from northern Chile: Antimicrobial activity and biotoxicity against Artemia salina. Journal of the Chilean Chemical Society 48(2): 13-18.
Morales	G. Paredes A	Sierra P	Loyola L (2008) Antimicrobial activity of three Baccharis species used in the traditional medicine of northern chile. Molecules 13(4): 790-794.
Mösbach E (1992) Botánica indígena de Chile. Editorial Andrés Bello	Chile. 68 pp.
Mösbach E (1999) Botánica indígena de Chile. 2a. ed. Editorial Andrés Bello	Chile. 140 pp.
Munizaga CA	Gunkel H (1958) Notas etnobotánicas del pueblo Atacameño de Socaire. Centro de estudios Antropológicos	Chile. 56 pp.
Muñoz M	Aedo D	San Martín J (2015) Background on the collection and marketing of non-timber forest products (NTFPs) in rural towns in the Maule Region	Central Chile. Bosque 36(1): 121-125.
Muñoz OM	Maya J	Ferreira J	Cristen P	San Martín J	López-Muñoz R	Morello A	Kemmerling U (2013) Medicinal plants of Chile: Evaluation of their anti-Trypanosoma cruzi Activity. Zeitschrift Fur Naturforschung Section C-a Journal of Biosciences 68(5-6): 198-202.
Muñoz O	Christen P	Cretton S	Barrero A	Lara A	Herrador M (2011) Comparison of the essential oils of leaves and stem bark from two different populations of Drimys winteri a Chilean herbal medicine. Natural Product Communications 6(6): 879-882.
Muñoz JP	Rodríguez GA	Salinas DA	Valenzuela KD (2012) Prácticas medicinales Mapuche en la Asociación Indígena Rayen Foye de la ciudad de Valparaíso. Tesis de grado. Universidad Andrés Bello. Chile.
Muñoz-Concha D	Garrido-Werner A (2011) Ethnobotany of Gomortega keule	an endemic and endangered Chilean tree. New Zealand Journal of Botany 49(4): 509-513.
Muñio W (2012) Estudio etnobotánico de plantas usadas en la alimentación de los campesinos del noroeste de la pampa Argentina. Chungará (Árica) 48: 389-400.
Muñoz M	Barrera E	Meza I (1981) El uso medicinal y alimenticio de plantas nativas y naturalizadas en Chile. Museo nacional de historia natural	Chile. 91 pp.
Muñoz M	Muñoz C	Godoy I (1986) Especies nativas con potencial como frutales arbustivos. IPA Carillanca 5:32-35.
Muñoz O	Montes M	Wilkomirsky T (1999) Plantas medicinales de uso en Chile: Química y farmacología. Editorial Universitaria	Chile. 330 pp.
Muñoz-Concha D	Davey M (2011) Gomortega keule	the neglected and endangered Chilean fruit tree. European Journal of Forest Research 130: 677-693.
Nantia E	Moundipa P	Monsees T	Carreau S (2009) Medicinal plants as potential male anti-infertility agents: a review. Asian Journal of Andrology 19: 148-158.
Navas L (1976) Flora de la cuenca de Santiago de Chile	Tomo II. Ediciones de la universidad de Chile	Chile. 559 pp.
Navas L (1973) Flora de la cuenca de Santiago de Chile. Tomo I. Ediciones de la Universidad de Chile	Chile. 291 pp.
Navas	L (1979) Flora de la cuenca de Santiago de Chile	Tomo III. Ediciones de la universidad de Chile	Chile. 509 pp.
Ochoa J	Ladio A (2015) Current use of wild plants with edible underground storage organs in a rural population of Patagonia: between tradition and change. Journal of Ethnobiology and Ethnomedicine 11: 1-14.
Olivos C (2004) Plantas psicoactivas de eficacia simbólica: indagaciones en la herbolaria mapuche. Revista de Antropología Chilena 36: 997-1014.
Orchard C	León-Lobos P	Ginocchio R (2009) Phytostabilization of massive mine wastes with native phytogenetic resources: potential for sustainable use and conservation of the native flora in north-central Chile. Ciencia e Investigación Agraria 36: 329-359.
Orrego F	Watson J	Flores A	Rojas G (2013) Flores silvestres de Chile: Flores del Norte Grande. Kokopelli	Chile. 325 pp.
Pardo O	Pizarro JL (2013) Chile: Plantas alimentarias prehispánicas. Ediciones Parina	Chile. 430 pp.
Pardo O	Pizarro JL (2005) Especies botánicas consumidas por los chilenos prehispánicos. Mare Nostrum	Chile. 228 pp.
Parra C	Soto E	León G	Salas C	Heinrich M	Echiburú-Chau C (2017) Nutritional composition	antioxidant activity and isolation of scopoletin from Senecio nutans: support of ancestral and new uses. Natural Product Research 32: 719-722.
Pazos S (2017) Teñido en base a tintes naturales: conocimiento y técnicas ancestrales de artistas textiles de Perú y Bolivia. Soluciones prácticas	Perú. 80 pp.
Peña F	Martínez M	Villalobos G (1998) Los quelites de la sierra norte de Puebla	México: Inventario y formas de preparación. Boletín de la Sociedad Botánica de México 62: 49-62.
Peñaloza A	Pardo V	Marticorena A	Cavieres L	Frugone F (2013) Flora y vegetación del Parque Nacional llullaillaco: Región de Antofagasta	Chile. CONAF	Chile. 355 pp.
Peredo S	Barrera C (2017) Usos etnobotánicos	estrategias de acción y transmisión cultural de los recursos vegetales en la región del Maule	zona centro sur de Chile. Boletín Latinoamericano y del Caribe de Plantas Medicinales y Aromáticas 16: 398-409.
Peredo S	Barrera C (2017) Ethnobotanical uses	action strategies and cultural transmission of plant resources in the Maule Region	South Central Chile. Boletin Latinoamericano Y Del Caribe De Plantas Medicinales Y Aromaticas 16(4): 398-409.
Pereira E (1977) Apuntes para la historia de la cocina chilena. Editorial Universitaria	Chile. 156 pp.
Piera H (2006) Plantas silvestres y setas comestibles en la comarca Valle Ayora-Cofrentes. Grupo Acción Local Valle Ayora-Cofrentes	España. 170 pp.
Planella MT	Falabella F	Belmar C	Quiroz L (2014) Huertos	chacras y sementeras. Plantas cultivadas y su participación en los desarrollos culturales de Chile central. Revista española de antropología americana 44: 495-522.
Porcuna JL (2013) Estrategias para la reducción del uso de fitosanitarios en los cultivos de fresón y frutos rojos en Huelva desde la perspectiva agroecológica. World Wildlife	España. 28 pp.
Quezada N	Asencio M	Del Valle JM	Aguilera JM	Gómez B (2004) Antioxidant activity of crude extract	alkaloid fraction	and flavonoid fraction from boldo (Peumus boldus Molina) leaves. Journal of Food Science 69(5): C371-C376.
Quintriqueo S	Gutiérrez M	Contreras A (2012) Conocimientos sobre colorantes vegetales: Contenidos para la educación intercultural en ciencias. Perfiles educativos 34:108-123.
Quispe R	Cabrera J	Chevarría M (2014) Uso de las plantas medicinales en la atención primaria de la salud familiar Aimara	comunidad de Checca	Puno. Instituto nacional de salud: Repositorio científico 20: 184-188.
Rauch MK	Ibañez M	Ramírez JM (1996) Vegetación de Rapa Nui: historia y uso tradicional. Corporación Nacional Forestal (Chile). Chile. 24 pp.
Ramírez F (1940) El copihueRevista Chilena de Historia Natural 6: 143-144.
Ramírez-Tagle R	Ávalos V	Silva E	Martínez F	Valladares M (2018) Medicinal plants consumption by patients under psychological treatment in a municipality in Chile. Journal of Pharmacy & Pharmacognosy Research 6(2): 126-135.
Rapoport E	Ladio A (1999) Los bosques andino-patagónicos como fuentes de alimento. Bosque 20: 55-64.
Rapoport E	Ladio A	Sanz E (2003) Plantas nativas comestibles de la Patagonia andina argentino-chilena Parte I. Ediciones Imaginaria	Argentina. 81 pp.
Rapoport E	Marzocca A	Drusal B (2009) Malezas comestibles del cono sur y otras partes del planeta. INTA	Argentina. 216 pp.
Reiche K (2013) Geografía botánica de Chile. Impresión Universitaria	Chile. 609 pp.
Reyes M	Schmeda-Hirschmann G	Razmilic I	Theoduloz C	Yáñez T	Rodríguez J (2005) Gastroprotective activity of sesquiterpene derivatives from Fabiana imbricata. Phytotherapy Research 19(12): 1038-1042.
Riedemann P	Aldunate G (2001) Flora nativa de valor ornamental: Identificación y propagación. Chile Zona Centro. Andrés Bello	Chile. 566 pp.
Riedemann P	Aldunate G (2003) Flora nativa de valor ornamental: Identificación y propagación. Chile Zona Sur. Andrés Bello	Chile. 516 pp.
Riedemann P	Aldunate G (2006) Flora nativa de valor ornamental: Identificación y propagación. Chile Zona Norte. Santiago. Andrés Bello	Chile. 404 pp.
Riedemann P	Aldunate G (2011) Flora nativa de valor ornamental: Identificación y propagación. Chile Zona Sur y Austral. 2a. ed. Andrés Bello	Chile. 526 pp.
Riedemann P	Teillier S	Aldunate G (2014) Arbustos nativos ornamentales del centro sur de Chile. Concepción. CORMA	Chile. 305 pp.
Rivera M	Galetović A	Licuime R	Gómez-Silva B (2018) A microethnographic and ethnobotanical approach to llayta consumption among Andes feeding practices. Foods 7(12):202.
Rodríguez M (2011) Obtención de derivados de ácido quillaico a partir de Quillaja saponaria : evaluación de la actividad antiinflamatoria tópica y oral. Tesis de Doctorado	Universidad de Chile. Chile.
Rodríguez C	Diaz J	Castro G	Hoces S	Labrin E	Mullins I	Arredondo S (2010) 5 fibras vegetales en Chile	Manejo tradicional por comunidades locales. Programa de Artesanía Pontificia Universidad Católica de Chile y Fundación para la Innovación Agraria	Chile. 66 pp.
Rojas G (1998) Vegetación	potencialidad alimentaria y utilitaria para el indígena de Tres arroyos	Tierra del fuego	Chile. Anales Instituto Patagonia	Serie Ciencias Naturales (Chile) 26: 91-99.
Romanucci V	D'Alonzo D	Garagna A	Di Marino C	Davinelli S	Scapagnini G	Di Fabio G	Zarrelli A (2016) Bioactive compounds of Aristotelia chilensis Stuntz and their pharmacological effects. Current Pharmaceutical Biotechnology 17(6): 513-523.
Romo M (2001) Folklore médico de Chiloé. Ediciones del orfebre	Chile. 47 pp.
Romo M	Castro V	Villagrán C	Latorre C (1999) La transición entre las tradiciones de los oasis del desierto y de las quebradas altas del Loa superior: Etnobotánica del valle del Río Grande	2a región	Chile. Chungara Revista de Antropología Chilena 3: 319-360.
Rondina R	Bandoni A	Coussio J (2008) Especies medicinales argentinas con potencial actividad analgésica. Dominguezia 24: 47-69.
Ruiz A	Taffarelo D	Souza VHS	Carvalho JE (2008) Pharmacology and toxicology of Peumus boldus and Baccharis genistelloides. Revista Brasileira De Farmacognosia-Brazilian Journal of Pharmacognosy 18(2): 295-300.
Ruiz A	Hermosín-Gutiérrez I	Vergara C	von Baer D	Zapata M	Hitschfeld A	Obando L	Mardones C (2013) Anthocyanin profiles in south Patagonian wild berries by HPLC-DAD-ESI-MS/MS. Food Research International 51(2): 706-713.
Russo A	Cardile V	Lombardo L	Vanella L	Vanella A	Garbarino J (2005) Antioxidant activity and antiproliferative action of methanolic extract of Geum quellyon Sweet roots in human tumor cell lines. Journal of Ethnopharmacology 100(3): 323-332.
Saldivia S (2011) Mariküga entre historia y memoria. Imprenta América	Chile. 138 pp.
Salgado H	Roncari A	Moreira R (2005) Antidiarrhoeal effects of Mikania glomerata Spreng. (Asteraceae) leaf extract in mice. Revista Brasileira de Farmacognosia 15: 205-208.
Salinas S	Gómez N	Moya IA (2012) Estudio de productos forestales no madereros (PFNM) de la región de Aysén. INFOR. Chile. 46 pp.
San Martín J (1983) Medicinal plants in Central Chile. Economy Botany 37: 216-227.
Sánchez O	Kvist L	Aguirre Z (2006) Bosques secos en Ecuador y sus plantas útiles. Botánica Económica de los Andes Centrales 1: 188-244.
Sánchez-Cabezas G (2010) Los mapuchismos en el DRAE. Boletín de filología 45:149-256.
Sanchez-Montoya EL	Reyes M	Pardo J	Nuñez-Alarcón J	Ortiz J	Jorge J	Bórquez J	Mocan A	Simirgiotis M (2017) High resolution UHPLC-MS metabolomics and sedative-anxiolytic effects of Latua pubiflora: A mystic plant used by Mapuche Amerindians. Frontiers in Pharmacology 8.
Santa Cruz A (1937) Las plantas mágicas mapuches. Revista Chilena de Historia Natural 41: 172-177.
Schlotterbeck T	Castillo-Ruiz M	Cañon-Jones J	San Martín R (2015) The use of leaves from young trees of Quillaja saponaria (Molina) plantations as a new source of saponins. Economic Botany 69(3): 262-272.
Schmeda-Hirschmann G (1995) Madia sativa	a potential oil corp of central Chile. Economic Botany 49: 257-259.
Schmeda-Hirschmann G	Astudillo L	Rodríguez J	Theoduloz C	Yáñez T (2005) Gastroprotective effect of the Mapuche crude drug Araucaria araucana resin and its main constituents. Journal of Ethnopharmacology 101: 271-276.
Schrickel S	Bittner M. 20120. La salud en nuestras manos. Plantas medicinales en Chile	riqueza natural y científica. Editora y gráfica Lamas	Chile. 220 pp.
Schwanz M	Nunes E	Konrath E	Vendruscolo G	Vignoli-Silva M	Henriques A	Mentz L (2008) Pharmacobotanical characterization of Peumus boldus Molina (Monimiaceae) and evaluation of the pharmacological activities of alkaloid boldine. Latin American Journal of Pharmacy 27(6): 871-879.
Silva F (2010) Flora Agropecuaria de Aysén. Museo Nacional de Historia Natural	Chile. 520 pp.
Silva F	Ullrich T	Hartman P	Medina H	Moraga L	Saini G (2004) Plantas medicinales de la región de Aysén - Chile. Boletín Latinoamericano y del Caribe de Plantas Medicinales y Aromáticas 3: 36-45.
Simirgiotis MJ	Quispe C	Aereche C	Sepúlveda B (2016) Phenolic compounds in Chilean mistletoe (Quintral	Tristerix tetrandus) Analyzed by UHPLC-Q/Orbitrap/MS/MS and its antioxidant properties. Molecules 21(3): 245.
Smith-Ramírez C (1998) El uso del bosque nativo por comunidades indígenas: Beneficios de reservas extractivas abiertas al turismo. Actas del Tercer Congreso Chileno de Antropología 1005-1014.
Smith-Ramírez C	Armesto JJ	Valdovinos C (2004) Historia	biodiversidad y ecología de los bosques costeros de Chile. Santiago: Universitaria. 708 pp.
Steibel P (1997) Nombres y usos de las plantas aplicados por los Indios Ranqueles de La Pampa (Argentina). Revista Facultad de Agronomía Medellín 9: 2-60.
Suwalsky M	Avello M (2014) Antioxidant capacity of Ugni molinae fruit extract on human erythrocytes: An in vitro study. Journal of Membrane Biology 247(8): 703-712.
Suwalsky M	Orellana P	Avello M	Villena F	Sotomayor CP (2006) Human erythrocytes are affected in vitro by extracts of Ugni molinae leaves. Food and Chemical Toxicology 44(8): 1393-1398.
Suwalsky M	Orellana P	Avello M	Villena F (2007) Protective effect of Ugni molinae Turcz against oxidative damage of human erythrocytes. Food and Chemical Toxicology 45(1): 130-135.
Suwalsky M	Vargas P	Avello M	Villena F	Sotomayor C (2008) Human erythrocytes are affected in vitro by flavonoids of Aristotelia chilensis (Maqui) leaves. International Journal of Pharmaceutics 363(1-2): 85-90.
Suwalsky M	Oyarce K	Avello K	Villena F	Sotomayor C (2009) Human erythrocytes and molecular models of cell membranes are affected in vitro by Balbisia peduncularis (Amancay) extracts. Chemico-Biological Interactions 179(2-3): 413-418.
Tacón A	Palma J	Fernandez U	Ortega F (2006) El mercado de los productos forestales no madereros y la conservación de bosques del sur de Chile y Argentina. WWF	Chile. 100 pp.
Tardío J	Pardo de Santayana M	Morales R (2006) Ethnobotanical review of wild edible plants in Spain. Botanical Journal of the Linnean Society 152: 27-71.
Teillier S	Marticorena A	Macaya J	Bonnemaison C	Delaunoy J (2014) Flora Reserva Biológica Huilo Huilo: Guía para la identificación de las especies. Imprenta Maval	Chile.
Toledo Y (2005) Estudio preliminar del mercado de tableros decorativos de coligue (Chusquea culeou)	en la Region Metropolitana. Tesis de grado. Universidad de Talca.
Toledo C	Kutschker A (2012) Plantas medicinales en el Parque Nacional Los Alerces	Chubut	Patagonia Argentina. Boletín de la Sociedad Argentina de Botánica 47: 461-470.
Torres R	Faini F	Modak B	Urbina F	Labbé C	Guerrero J (2006) Antioxidant activity of coumarins and flavonols from the resinous exudate of Haplopappus multifolius. Phytochemistry 67: 984-987.
Torri MC (2014) Linking local plants with small handicraft enterprises among indigenous Mapuche communities: Towards a combined approach of local development and enhancement of ethnobotanicalknowledge? Bulletin of Latin American Research 33(4): 419-435.
Trivelli M	Huerta JP (2014) Alcances sobre flora y vegetación de la Cordillera de Los Andes: Región de Antofagasta. Ministerio de Agricultura. Servicio Agrícola y Ganadero. 319 pp.
Trivelli M	Ríos JV (2009) Alcances sobre flora y vegetación de la Cordillera de Los Andes: Región de Arica y Parinacota y Región de Tarapacá. 2a. ed. Ministerio de Agricultura. Servicio Agrícola y Ganadero. 181 pp.
Troncoso M	Muñoz M (2003) Selección de productos forestales no madereros con potencial económico-productivo en las localidades de "El peñasco y LLepo" comuna de Linares	VII Región. Universidad de Talca. Chile. 98 pp.
Urzúa A	Olguín A	Santander R (2013) Aristolochic acids in the roots of Aristolochia chilensis	a dangerous chilean medicinal plant. Journal of the Chilean Chemical Society 58: 2089-2091.
Urzúa A	Santander R	Echevería J	Cabezas N	Palacios S	Rossi Y (2010) Insecticide properties of the essential oils from Haplopappus foliosus and Bahia ambrosoides against the House fly	Musca domestica L. Journal of the Chilean Chemical Society 55: 392-395.
Urzúa A	Torres R	Muñoz M	Palacios Y (1995) Comparative antimicrobial study of the resinous exudates of some Chilean Haplopappus (Asteraceae). Journal of Ethnopharmacology 45: 71-74.
Valdebenito G	Aguilera M	García E	Álvarez A	Hormazabal M (2017) Métodos y técnicas de manejo y recolección sustentable de frutos de Avellano (Gevuina avellana) en formaciones boscosas nativas de Chile. Productos Forestales No Madereros (PFNM) Boletín N. 30.
Varela B	Fernández T	Taira C	Zolezzi P	Ricco R	López E	Álvarez E	Gurni A	Hajos S	Wagner M (2000) El “Muérdago criollo”	Ligaria cuneifolia (R. Et P.) Tieght. - Loranthaceae- Desde el uso popular hacia el estudio de los efectos farmacológicos. Domingüezia 17: 31-50.
Villagrán C (1998) Etnobotánica indígena de los bosques de Chile: sistema de clasificación de un recurso de uso múltiple. Revista Chilena de Historia Natural 71: 245-268.
Villagrán C	Castro V (1997) Etnobotánica y manejo ganadero de las vegas	bofedales y quebradas en El Loa Superior	Andes de Antofagasta	segunda región	Chile. Chungará: Revista De Antropología Chilena 29: 275-304.
Villagrán C	Castro V (2003) Ciencia indígena de Los Andes del norte de Chile. Universidad de Chile. Santiago. Universitaria. 362 pp.
Villagrán C	Castro V	Sánchez G (1998) Etnobotánica y percepción del paisaje en Caspana (Provincia de El Loa	Región de Antofagasta	Chile): ¿Una cuña atacameña en el Loa Superior? Estudios Atacameños 16: 107-170.
Villagrán C	Castro V	Sánchez G	Romo M	Latorre C	Hinojosa L (1998) La tradición surandina del desierto: Etnobotánica del área del Salar de Atacama (Provincia de El Loa	Región de Antofagasta	Chile). Estudios Atacameños 16: 7-105.
Villagrán C	Romo M	Castro V (2003) Etnobotánica del sur de los andes de la primera región de Chile: un enlace entre las culturas altiplánicas y las de quebradas altas del Loa superior. Chungará Revista de Antropología Chilena 35:73-124.
Villagran C (1998) Indigenous ethnobotany of Chilean forests: classification system of a multiple-use resource. Revista Chilena De Historia Natural 71(3): 245-268.
Villaseñor R (1998) Guía para el reconocimiento de las especies arbóreas y arbustivas en el parque nacional la campana. Corporación Nacional Forestal	Chile. 207 pp.
Vogel H	González M	Faini F	Razmilic I	Rodríguez J	San Martín J	Urbina F (2004) Antioxidant properties and TLC characterization of four Chilean Haplopappus-species known as bailahuen. Journal of Ethnopharmacology 97: 97-100.
Vogel H	Razmilic I	San Martín J	Doll U	González B (2005) Plantas medicinales chilenas. 2a. ed. Universidad de Talca	Chile. 178 pp.
Vogel H	Razmilic I	Polanco X	Letelier M (2010) Effect of different provenances and production conditions on antioxidant properties in Buddleja globosa leaves. Boletin Latinoamericano Y Del Caribe De Plantas Medicinales Y Aromaticas 9(5): 333-342.
Wilckens P	Fernández MP	Gómez M	Peña I	Montenegro G (2013) Sustainable management and use of a medicinal emblematic plant in Chile: Buddleja globosa Hope. Phyton-International Journal of Experimental Botany 82: 81-90.
Yasuda T	Yamaki M	Limura A	Shimotai Y	Shimizu K	Noshita T	Funayama S (2010) Anti-influenza virus principles from Muehlenbeckia hastulata. Journal of Natural Medicines 64(2): 206-211.
Zardini E (1992) Madia sativa Mol. (Asteraceae-Heliantheae-Madiinae): an ethnobotanical and geographical disjunct. Economic Botany 46: 34-44.
Zin J (1992) La salud por medio de las plantas medicinales. Escuela Tipográfica La Gratitud Nacional	Chile. 386 pp.
