# Supplementary material for: Rizoma: a new comprehensive database on traditional uses of Chilean native plants
Source: Biodivers Data J. 2022 Mar 4;10:e80002. doi: 10.3897/BDJ.10.e80002 (PMC8917114; doi:10.3897/BDJ.10.e80002)
Supplement: Supplementary material 2 — Traditional uses of the Chilean native plants [file bdj-10-e80002-s002.csv]

Family	Genus	ScientificName	Origin	Distribution	LifeSpan	LifeForm	Construction	Cosmetic	Detergent	Dye	Edible	Fodder	Fuel	Handicraft	Magic-religious	Medicinal	Psychotropic	Veterinary	Woody	Others
Aextocicaceae	Aextoxicon	Aextoxicon punctatum Ruiz & Pav.	native	ara, bio, coq, lgo, lla, lri, mau, nub, val	perennial	tree	0	0	0	0	0	0	1	0	0	0	0	0	1	0
Aizoaceae	Carpobrotus	Carpobrotus chilensis (Molina) N.E. Br.	native	ant, ara, ata, bio, coq, lgo, lri, mau, nub, val	perennial	herb	0	0	0	0	1	0	0	0	0	1	0	0	0	0
Aizoaceae	Tetragonia	Tetragonia tetragonoides (Pall.) Kuntze	native	ata, bio, coq, lgo, lla, lri, mau, val	annual	herb	0	0	0	0	1	0	0	0	0	0	0	0	0	0
Alismataceae	Sagittaria	Sagittaria montevidensis Cham. & Schltdl.	endemic	ara, bio, lla, lri, mau, nub, val	perennial	herb	0	0	0	0	1	0	0	0	0	1	0	0	0	0
Alstroemeriaceae	Alstroemeria	Alstroemeria aurea Graham	native	ara, bio, lgo, lla, lri, mag, mau, nub	perennial	herb	0	0	0	0	1	0	0	0	0	1	0	0	0	0
Alstroemeriaceae	Alstroemeria	Alstroemeria ligtu L.	endemic	ara, bio, lgo, mau, rm, nub, val	perennial	herb	0	0	0	0	1	0	0	0	0	1	0	0	0	0
Alstroemeriaceae	Alstroemeria	Alstroemeria patagonica Phil.	native	ays, mag	perennial	herb	0	0	0	0	1	0	0	0	0	1	0	0	0	0
Alstroemeriaceae	Alstroemeria	Alstroemeria pelegrina L.	endemic	coq, val	perennial	herb	0	0	0	0	1	0	0	0	0	0	0	0	0	0
Alstroemeriaceae	Alstroemeria	Alstroemeria revoluta Ruiz & Pav.	endemic	ara, bio, lgo, mau, rm, nub, val	perennial	herb	0	0	0	0	1	0	0	0	0	1	0	0	0	0
Alstroemeriaceae	Alstroemeria	Alstroemeria versicolor Ruiz & Pav.	native	ara, bio, lgo, mau, rm, nub	perennial	herb	0	0	0	0	1	0	0	0	0	0	0	0	0	0
Alstroemeriaceae	Bomarea	Bomarea salsilla (L.) Herb.	native	ara, bio, lgo, mau, rm, nub, val	perennial	herb	0	0	0	0	1	0	0	0	0	1	0	0	0	0
Amaranthaceae	Alternanthera	Alternanthera porrigens (Jacq.) Kuntze	native	ant, ayp, ata, tar, val	perennial	herb	0	0	0	0	0	0	0	0	0	1	0	0	0	0
Amarillydaceae	Leucocoryne	Leucocoryne ixioides (Hook.) Lindl.	endemic	ara, bio, coq, lgo, mau, rm, nub, val	perennial	herb	0	0	0	0	0	0	0	0	0	1	0	0	0	0
Amarillydaceae	Myostemma	Myostemma advena (Ker Gawl.) Ravenna	endemic	coq, rm, nub, val	perennial	herb	0	0	0	0	0	0	0	0	0	1	0	0	0	0
Amarillydaceae	Phycella	Phycella cyrtanthoides (Sims) Lindl.	endemic	ara, bio, coq, lgo, mau, rm, nub, val	perennial	herb	0	0	0	0	1	0	0	0	0	0	0	0	0	0
Anacardiaceae	Haplorhus	Haplorhus peruviana Engl.	native	ayp, tar	perennial	tree	0	0	0	0	0	0	1	0	0	0	0	0	0	0
Anacardiaceae	Lithrea	Lithrea caustica (Molina) Hook. & Arn.	endemic	ara, ata, bio, coq, lgo, lri, mau, rm, nub, val	perennial	tree	0	0	0	0	1	0	1	0	0	1	0	0	1	0
Anacardiaceae	Schinus	Schinus areira L.	native	ant, ayp, ata, coq, rm, tar, val	perennial	tree	0	0	0	1	1	0	0	0	0	1	0	1	0	0
Anacardiaceae	Schinus	Schinus latifolius (Gillies ex Lindl.) Engl.	native	coq, lgo, mau, rm, val	perennial	tree	0	0	0	0	1	0	0	0	0	1	0	0	0	0
Anacardiaceae	Schinus	Schinus marchandii F.A. Barkley	native	ays	perennial	shrub	0	0	0	1	0	0	1	0	0	0	0	0	0	0
Anacardiaceae	Schinus	Schinus patagonicus (Phil.) I.M. Johnst. ex Cabrera	endemic	ara, bio, mau, nub	perennial	shrub	0	0	0	0	1	0	1	0	0	1	0	0	0	0
Anacardiaceae	Schinus	Schinus polygamus (Cav.) Cabrera	native	ara, ata, bio, coq, lgo, lla, lri, mau, rm, nub, val	perennial	shrub	0	0	0	0	1	0	0	0	0	1	0	0	0	0
Apiaceae	Apium	Apium panul (Bertero ex DC.) Reiche	native	ant, ara, ata, bio, coq, lgo, lla, mau, rm, nub, val	perennial	herb	0	0	0	0	1	0	0	0	0	1	0	0	0	0
Apiaceae	Apium	Apium prostratum Labill.	native	ant, ata, ays, bio, coq, lla, lri, mag, mau, rm, tar	perennial	herb	0	0	0	0	1	0	0	0	0	1	0	0	0	0
Apiaceae	Azorella	Azorella acaulis (Cav.) Drude	native	ays, mag	perennial	herb	0	0	0	0	0	0	1	0	0	1	0	0	0	0
Apiaceae	Azorella	Azorella atacamensis G.M. Plunkett & A.N. Nicolas	native	ant, ata, tar	perennial	subshrub	0	0	0	0	0	0	0	0	0	1	0	0	0	0
Apiaceae	Azorella	Azorella compacta Phil.	native	ant, ayp, ata, tar	perennial	subshrub	0	0	0	1	1	1	1	0	1	1	0	1	0	1
Apiaceae	Azorella	Azorella filamentosa Lam.	native	mag	perennial	herb	0	0	0	0	1	0	0	0	0	0	0	0	0	0
Apiaceae	Azorella	Azorella lycopodioides Gaudich.	native	ara, ays, bio, lgo, lla, mag, mau, nub, val	perennial	subshrub	0	0	0	0	1	0	0	0	0	0	0	0	0	0
Apiaceae	Azorella	Azorella monantha Clos	native	ara, ays, bio, coq, lgo, mag, mau, rm, nub	perennial	subshrub	0	0	0	0	1	0	1	0	0	0	0	0	0	0
Apiaceae	Azorella	Azorella prolifera (Cav.) G.M. Plunkett & A.N. Nicolas	native	ara, ata, ays, bio, coq, lgo, mag, mau, rm, nub, val	perennial	shrub	0	0	0	0	0	0	0	0	0	1	0	0	0	0
Apiaceae	Azorella	Azorella ruizii G.M. Plunkett & A.N. Nicolas	native	ata, coq, lgo, mau, rm, val	perennial	subshrub	0	0	0	0	0	0	0	0	0	1	0	0	0	0
Apiaceae	Azorella	Azorella selago Hook. f.	native	ays, mag	perennial	subshrub	0	0	0	0	1	0	0	0	0	0	0	0	0	0
Apiaceae	Azorella	Azorella trifoliolata Clos	native	ant, ara, ata, ays, bio, coq, lla, lri, mag, rm	perennial	shrub	0	0	0	0	0	0	0	0	0	1	0	0	0	0
Apiaceae	Azorella	Azorella trifurcata (Gaertn.) Pers.	native	ara, ata, ays, bio, lgo, mag, mau, rm, nub	perennial	subshrub	0	0	0	0	1	0	0	0	0	0	0	0	0	0
Apiaceae	Bolax	Bolax caespitosa Hombr. & Jacq. ex Decne.	native	ays, lla, mag	perennial	subshrub	0	0	0	0	1	0	0	0	0	0	0	0	0	0
Apiaceae	Bolax	Bolax gummifera (Lam.) Spreng.	native	mag	perennial	subshrub	0	0	0	0	1	0	0	0	0	1	0	0	0	0
Apiaceae	Centella	Centella asiatica (L.) Urb.	native	ara, ays, bio, lla, lri, mag, mau, val	perennial	herb	0	0	0	0	1	0	0	0	0	1	0	0	0	0
Apiaceae	Cyclospermum	Cyclospermum leptophyllum (Pers.) Sprague	native	ara, ata, bio, coq, lgo, lri, mau, rm, nub, val	annual	herb	0	0	0	0	1	0	0	0	0	0	0	0	0	0
Apiaceae	Diposis	Diposis bulbocastanum DC.	endemic	coq, lgo, rm, val	perennial	herb	0	0	0	0	1	0	0	0	0	0	0	0	0	0
Apiaceae	Eryngium	Eryngium paniculatum Cav. & Dombey ex F. Delaroche	native	ara, bio, coq, lgo, lla, lri, mau, rm, nub, val	perennial	herb	0	0	0	0	1	0	0	0	0	1	0	0	0	0
Apiaceae	Eryngium	Eryngium rostratum Cav.	endemic	ara, bio, lgo, mau, nub, val	perennial	herb	0	0	0	0	0	0	0	0	0	1	0	0	0	0
Apiaceae	Hydrocotyle	Hydrocotyle bonariensis Lam.	native	ayp, bio, coq, tar, val	perennial	herb	0	0	0	0	1	0	0	0	0	0	0	0	0	0
Apiaceae	Hydrocotyle	Hydrocotyle chamaemorus Cham. & Schltdl.	native	ara, ays, bio, lla, lri, mag, nub	perennial	herb	0	0	0	0	0	0	0	0	0	1	0	0	0	0
Apiaceae	Hydrocotyle	Hydrocotyle poeppigii DC.	endemic	ara, ays, bio, lla, lri, nub	perennial	herb	0	0	0	0	0	0	0	0	0	1	0	0	0	0
Apiaceae	Hydrocotyle	Hydrocotyle umbellata L.	native	bio, tar, val	perennial	herb	0	0	0	0	0	0	0	0	0	1	0	0	0	0
Apiaceae	Lilaeopsis	Lilaeopsis macloviana (Gand.) A.W. Hill	native	ant, ara, ayp, ata, ays, bio, coq, lla, lri, mag, rm, tar, val	perennial	herb	0	0	0	0	1	1	0	0	0	1	0	0	0	0
Apiaceae	Oreomyrrhis	Oreomyrrhis hookeri Mathias & Constance	native	mag	perennial	herb	0	0	0	0	1	0	0	0	0	0	0	0	0	0
Apiaceae	Osmorhiza	Osmorhiza chilensis Hook. & Arn.	native	ara, ays, bio, coq, lgo, lla, lri, mag, mau, rm, nub, val	perennial	herb	0	0	0	0	1	0	0	0	0	1	0	0	0	0
Apiaceae	Sanicula	Sanicula graveolens Poepp. ex DC.	native	ara, ays, bio, coq, lgo, mau, rm, nub, val	perennial	herb	0	0	0	0	1	0	0	0	0	1	0	0	0	0
Apocynaceae	Diplolepis	Diplolepis geminiflora (Decne.) Liede & Rapini	endemic	ant, ata, coq, rm, val	perennial	subshrub	0	0	0	0	0	0	0	0	0	1	0	0	0	0
Apocynaceae	Diplolepis	Diplolepis menziesii Schult.f	endemic	coq, lgo, mau, rm, val	perennial	subshrub	0	0	0	0	0	0	0	0	0	1	0	0	0	0
Apocynaceae	Diplolepis	Diplolepis pachyphylla (Decne.) Hechem & C. Ezcurra	native	ara, ays, bio, lla, lri, mau, nub	perennial	climbing herb	0	0	0	0	0	0	0	0	0	1	0	0	0	0
Apocynaceae	Elytropus	Elytropus chilensis (A. DC.) Müll. Arg.	native	ara, ays, bio, lgo, lla, lri, mau, nub	perennial	climbing shrub	1	0	0	0	0	0	0	0	1	1	0	1	0	0
Apocynaceae	Philibertia	Philibertia solanoides Kunth	native	ant, ayp, tar	perennial	climbing subshrub	0	0	1	0	0	0	0	0	0	0	0	0	0	1
Apocynaceae	Skytanthus	Skytanthus acutus Meyen	endemic	ant, ata, coq	perennial	shrub	0	0	0	0	0	0	0	0	0	0	0	0	0	1
Araceae	Lemna	Lemna gibba L.	native	ant, bio, coq, lgo, lla, rm, tar, val	annual	aquatic herb	0	0	0	0	0	1	0	0	0	0	0	0	0	0
Araceae	Lemna	Lemna minuta Kunth	native	ant, ara, ayp, bio, coq, lgo, lla, mau, rm, nub, tar, val	perennial	aquatic herb	0	0	0	0	0	1	0	0	0	0	0	0	0	0
Araceae	Lemna	Lemna valdiviana Phil.	native	ara, lla, mau, rm, tar, val	perennial	aquatic herb	0	0	0	0	0	1	0	0	0	0	0	0	0	0
Araliaceae	Raukaua	Raukaua laetevirens (Gay) Frodin	native	ara, ays, bio, lla, lri, mag, mau, nub	perennial	shrub	0	0	0	0	0	0	0	0	1	1	0	0	0	0
Araliaceae	Raukaua	Raukaua valdiviensis (Gay) Frodin	endemic	ara, bio, lla, lri, mau, nub	perennial	climbing shrub	0	0	0	0	0	0	0	1	0	1	0	0	0	0
Araucariaceae	Araucaria	Araucaria araucana (Molina) K. Koch	native	ara, bio, lri	perennial	tree	0	0	0	0	1	0	0	1	1	1	0	0	1	1
Arecaceae	Juania	Juania australis (Mart.) Drude ex Hook. f.	endemic	val	perennial	tree	0	0	0	0	1	0	0	1	0	0	0	0	0	0
Arecaceae	Jubaea	Jubaea chilensis (Molina) Baill.	endemic	coq, lgo, mau, rm, val	perennial	tree	1	1	0	0	1	0	0	1	1	0	0	0	0	1
Aristolochiaceae	Aristolochia	Aristolochia chilensis Bridges ex Lindl.	endemic	ant, ata, coq, rm, val	perennial	herb	0	0	0	0	0	0	0	0	0	1	0	0	0	0
Asparagaceae	Herreria	Herreria stellata Ruiz & Pav.	endemic	lla, mau, nub	perennial	climbing herb	0	0	0	0	0	0	0	0	0	1	0	0	0	0
Asparagaceae	Oziroë	Oziroë acaulis (Baker) Speta	native	ayp	perennial	herb	0	0	0	0	1	0	0	0	0	0	0	0	0	0
Asparagaceae	Oziroë	Oziroë biflora (Ruiz & Pav.) Speta	native	ant, ata, coq, lgo, rm, tar, val	perennial	herb	0	0	0	0	0	0	0	0	0	1	0	0	0	0
Asteraceae	Achyrocline	Achyrocline tomentosa Rusby	native	ayp	perennial	subshrub	0	0	0	0	0	0	0	0	0	1	0	0	0	0
Asteraceae	Acrisione	Acrisione denticulata (Hook. & Arn.) B. Nord.	native	ara, bio, coq, lgo, lla, lri, mau, rm, nub, val	perennial	shrub	0	0	0	0	0	0	0	0	0	1	0	0	0	0
Asteraceae	Ambrosia	Ambrosia artemisioides Meyen & Walp. ex Meyen	native	ant, ayp, tar	perennial	shrub	0	0	0	1	1	1	0	0	0	1	0	0	0	0
Asteraceae	Artemisia	Artemisia copa Phil.	native	ant, ayp, ata, tar, val	perennial	shrub	0	0	0	1	0	0	0	0	1	1	1	0	0	0
Asteraceae	Baccharis	Baccharis alnifolia Meyen & Walp.	native	ant, ayp, tar	perennial	shrub	1	0	0	0	0	1	1	0	0	1	0	0	0	1
Asteraceae	Baccharis	Baccharis boliviensis (Wedd.) Cabrera	native	ant, ayp, ata, coq, tar	perennial	shrub	0	0	0	1	0	1	1	0	0	1	0	0	0	1
Asteraceae	Baccharis	Baccharis calliprinos Griseb.	native	ant, tar	perennial	shrub	1	0	0	1	0	1	1	0	0	1	0	0	0	1
Asteraceae	Baccharis	Baccharis concava (Ruiz & Pav.) Pers.	endemic	bio	perennial	shrub	0	0	0	0	0	0	0	0	0	1	0	0	0	0
Asteraceae	Baccharis	Baccharis juncea (Cass.) Desf.	native	ant, ayp, ata, ays, coq, lla, lri, mau, rm, tar, val	perennial	herb	0	0	0	0	0	1	0	0	0	0	0	0	0	0
Asteraceae	Baccharis	Baccharis linearis (Ruiz & Pav.) Pers.	native	ara, ata, bio, coq, lgo, lla, mau, rm, nub, val	perennial	shrub	0	1	0	0	0	0	0	0	0	1	0	0	0	0
Asteraceae	Baccharis	Baccharis magellanica (Lam.) Pers.	native	ara, ays, bio, lla, lri, mag, mau, nub	perennial	shrub	0	0	1	1	0	0	0	0	0	1	0	0	0	0
Asteraceae	Baccharis	Baccharis patagonica Hook. & Arn.	native	ara, ays, bio, lgo, lla, lri, mag, mau, nub, val	perennial	shrub	0	0	1	0	0	0	1	0	0	0	0	0	0	0
Asteraceae	Baccharis	Baccharis racemosa (Ruiz & Pav.) DC.	native	ara, bio, lgo, lla, lri, mau, rm, nub, val	perennial	shrub	0	0	0	0	0	0	0	0	0	1	0	0	0	0
Asteraceae	Baccharis	Baccharis sagittalis (Less.) DC.	native	ata, ays, bio, coq, lgo, lla, lri, mau, rm, nub, tar, val	perennial	subshrub	0	0	0	0	0	0	0	0	0	1	0	0	0	0
Asteraceae	Baccharis	Baccharis salicifolia (Ruiz & Pav.) Pers.	native	ant, ara, ayp, ata, bio, coq, lgo, lla, lri, mau, rm, nub, tar, val	perennial	shrub	1	0	0	0	0	0	0	0	0	1	0	0	0	0
Asteraceae	Baccharis	Baccharis tola Phil.	native	ant, ayp, tar	perennial	shrub	0	0	0	0	1	1	1	0	0	1	0	0	0	1
Asteraceae	Bahia	Bahia ambrosioides Lag	endemic	ant, ata, bio, coq, lgo, mau, rm, nub, tar, val	perennial	subshrub	0	0	0	0	0	1	0	0	0	0	0	0	0	0
Asteraceae	Bidens	Bidens pilosa L.	native	bio, coq, lgo, rm, tar, val	annual	herb	0	0	0	0	1	0	0	0	0	1	0	0	0	0
Asteraceae	Bidens	Bidens pseudocosmos Sherff	native	ant, coq	annual	herb	0	0	0	0	0	0	0	0	0	1	0	0	0	0
Asteraceae	Centaurea	Centaurea chilensis Hook. & Arn.	endemic	ata, coq, lgo, rm, val	perennial	subshrub	0	0	0	0	0	0	0	0	0	1	0	0	0	0
Asteraceae	Chersodoma	Chersodoma arequipensis (Cuatrec.) Cuatrec.	native	ant, ayp, tar	perennial	subshrub	0	0	0	0	0	1	0	0	0	1	0	0	0	0
Asteraceae	Chiliotrichum	Chiliotrichum diffusum (G. Forst.) Kuntze	native	ara, ays, bio, lgo, lla, mag, mau, nub	perennial	shrub	0	0	0	0	0	0	1	0	1	1	0	0	0	1
Asteraceae	Chuquiraga	Chuquiraga atacamensis Kuntze	native	ant, ayp, ata, tar	perennial	shrub	0	0	0	1	0	1	1	0	0	1	0	0	0	0
Asteraceae	Chuquiraga	Chuquiraga kuschelii Acevedo	endemic	ayp	perennial	shrub	0	0	0	0	0	1	0	0	0	0	0	0	0	0
Asteraceae	Chuquiraga	Chuquiraga oppositifolia D. Don	native	coq, lgo, mau, rm, val	perennial	shrub	0	0	0	0	0	1	0	0	0	0	0	0	0	0
Asteraceae	Chuquiraga	Chuquiraga spinosa Less.	native	ant, ata	perennial	shrub	1	0	0	0	0	1	1	1	0	1	0	0	0	0
Asteraceae	Conyza	Conyza bonariensis (L.) Cronquist	native	ant, ara, ayp, ata, ays, bio, coq, lgo, lla, mag, mau, rm, nub, tar, val	annual	herb	0	0	0	0	1	0	0	0	0	1	0	0	0	0
Asteraceae	Cotula	Cotula mexicana (DC.) Cabrera	native	ant, ayp, coq, tar	annual	herb	0	0	0	0	0	1	0	0	0	0	0	0	0	0
Asteraceae	Dasyphyllum	Dasyphyllum diacanthoides (Less.) Cabrera	native	ara, bio, lla, lri, mau, nub	perennial	tree	0	0	0	0	0	1	0	0	0	1	0	0	0	0
Asteraceae	Diplostephium	Diplostephium cinereum Cuatrec.	native	ayp, tar	perennial	shrub	1	0	0	0	0	0	0	0	1	1	0	0	0	0
Asteraceae	Encelia	Encelia canescens Lam.	native	ant, ayp, ata, coq, tar	perennial	tree, subshrub	0	0	0	0	0	1	0	0	0	0	0	0	0	0
Asteraceae	Erigeron	Erigeron fasciculatus Colla	endemic	coq, val	perennial	subshrub	0	0	0	0	0	1	0	0	0	0	0	0	0	0
Asteraceae	Erigeron	Erigeron luxurians (Skottsb.) Solbrig	endemic	coq, val	perennial	subshrub	0	0	0	0	0	1	0	0	0	0	0	0	0	0
Asteraceae	Eupatorium	Eupatorium salvium Colla	endemic	bio, coq, lgo, mau, rm, nub, val	perennial	shrub	0	0	0	0	0	0	0	0	0	1	0	0	0	0
Asteraceae	Flaveria	Flaveria bidentis (L.) Kuntze	native	ant, ayp, ata, coq, lgo, rm, tar, val	annual	herb	0	0	0	0	0	1	0	0	0	1	0	0	0	0
Asteraceae	Flaveria	Flaveria haumanii Dimitri & Orfila	native	ant, ata, tar	annual	herb	0	0	0	1	0	0	0	0	0	1	0	1	0	0
Asteraceae	Flourensia	Flourensia thurifera (Molina) DC.	endemic	ata, coq, rm, val	perennial	shrub	0	0	0	0	0	1	0	0	1	0	0	0	0	1
Asteraceae	Galinsoga	Galinsoga parviflora Cav.	native	ant, ara, ata, bio, coq, lgo, lla, lri, mau, rm, nub, tar, val	annual	herb	0	0	0	0	1	0	0	0	0	1	0	0	0	0
Asteraceae	Gamochaeta	Gamochaeta americana (Mill.) Wedd.	native	ara, ayp, ays, bio, coq, lgo, lla, lri, mag, mau, rm, nub, val	biennial, perennial	herb	0	0	0	0	0	0	0	0	0	1	0	0	0	0
Asteraceae	Grindelia	Grindelia glutinosa (Cav.) Mart.	native	ayp, tar	perennial	subshrub	0	0	0	0	0	0	0	0	0	1	0	0	0	0
Asteraceae	Haplopappus	Haplopappus baylahuen J. Remy	native	ata, coq	perennial	shrub	0	0	0	0	1	0	0	0	0	1	0	0	0	0
Asteraceae	Haplopappus	Haplopappus deserticolus Phil.	endemic	ant, ata, coq	perennial	shrub	0	0	0	0	0	1	0	0	0	0	0	0	0	0
Asteraceae	Haplopappus	Haplopappus diplopappus J. Remy	native	lgo, mau	perennial	subshrub	0	0	0	0	0	0	0	0	0	1	0	0	0	0
Asteraceae	Haplopappus	Haplopappus foliosus (Hook. & Arn.) Hook. & Arn.	endemic	ata, coq, lgo, mau, rm, val	perennial	shrub	0	0	0	0	0	0	0	0	0	0	0	1	0	0
Asteraceae	Haplopappus	Haplopappus multifolius Phil. ex Reiche	endemic	rm, val	perennial	shrub	0	0	0	0	0	0	0	0	0	1	0	0	0	0
Asteraceae	Haplopappus	Haplopappus remyanus Wedd.	endemic	ata, coq, lgo, rm, val	perennial	shrub	0	0	0	0	0	0	0	0	0	1	0	0	0	0
Asteraceae	Haplopappus	Haplopappus rigidus Phil.	native	ant, ata, coq	perennial	shrub	0	0	0	0	0	0	0	0	0	1	0	0	0	0
Asteraceae	Haplopappus	Haplopappus taeda Reiche	endemic	lgo, mau, rm, val	perennial	shrub	0	0	0	0	0	0	0	0	0	1	0	0	0	0
Asteraceae	Haplopappus	Haplopappus uncinatus Phil.	endemic	coq, lgo, mau, rm, val	perennial	shrub	0	0	0	0	0	0	0	0	0	1	0	1	0	0
Asteraceae	Helenium	Helenium aromaticum (Hook.) L.H. Bailey	native	ata, coq, lgo, mau, rm, val	annual, perennial	herb	0	0	0	0	1	0	0	0	0	1	0	0	0	0
Asteraceae	Helenium	Helenium glaucum (Cav.) Stuntz	endemic	ara, bio, coq, lgo, lla, mau, rm, nub, val	perennial	herb	0	0	0	0	0	0	0	0	0	1	0	0	0	0
Asteraceae	Hieracium	Hieracium chilense Less.	native	ara, ays, bio, lgo, lla, mag, mau, rm, nub	perennial	herb	0	0	0	0	0	0	0	0	0	1	0	0	0	0
Asteraceae	Hypochaeris	Hypochaeris arenaria Gaudich.	native	ara, ays, lla, mag, val	perennial	herb	0	0	0	0	0	0	0	0	1	0	0	0	0	0
Asteraceae	Hypochaeris	Hypochaeris chondrilloides (A. Gray) Cabrera	native	ant, ayp, ata, coq, rm, val	perennial	herb	0	0	0	0	1	0	0	0	0	1	0	0	0	0
Asteraceae	Hypochaeris	Hypochaeris incana (Hook. & Arn.) Macloskie	native	ara, ays, mag	perennial	herb	0	0	0	0	1	0	0	0	0	0	0	0	0	0
Asteraceae	Hypochaeris	Hypochaeris scorzonerae (DC.) F. Muell.	endemic	ant, ata, coq, lgo, rm, val	perennial	herb	0	0	0	0	1	0	0	0	0	1	0	0	0	0
Asteraceae	Hypochaeris	Hypochaeris taraxacoides Ball	native	ant, ayp, tar	perennial	herb	0	0	0	0	0	0	0	0	0	1	0	0	0	0
Asteraceae	Lepidophyllum	Lepidophyllum cupressiforme (Lam.) Cass	native	mag	perennial	shrub	0	0	0	0	0	0	0	0	0	0	0	0	0	1
Asteraceae	Leptocarpha	Leptocarpha rivularis DC.	endemic	ara, bio, lla, lri, mau, nub	perennial	shrub	0	0	0	0	0	0	0	0	0	1	0	0	0	0
Asteraceae	Leucheria	Leucheria daucifolia (D. Don) Crisci	endemic	ayp, tar	perennial	herb	0	0	0	0	0	0	0	0	0	1	0	0	0	0
Asteraceae	Leucheria	Leucheria lithospermifolia (Less.) Reiche	native	ara, bio, mau, nub	perennial	herb	0	0	0	0	0	0	0	0	0	1	0	0	0	0
Asteraceae	Lophopappus	Lophopappus tarapacanus (Phil.) Cabrera	native	ayp, tar	perennial	shrub	0	0	0	0	0	0	0	0	0	1	0	1	0	0
Asteraceae	Madia	Madia chilensis (Nutt.) Reiche	endemic	ara, bio, coq, lgo, lla, mag, mau, rm, nub, val	annual	herb	0	0	0	0	1	0	0	0	0	1	0	0	0	0
Asteraceae	Madia	Madia sativa Molina	native	ara, ata, ays, bio, coq, lgo, lla, lri, mag, mau, rm, nub, val	annual	herb	0	1	0	0	1	1	0	0	0	1	0	0	0	0
Asteraceae	Mikania	Mikania mendocina Phil.	native	ara, bio, lgo, mau, nub	perennial	climbing herb	0	0	0	0	0	0	0	0	0	1	0	0	0	0
Asteraceae	Mutisia	Mutisia acuminata Ruiz & Pav.	native	ayp, tar	perennial	climbing subshrub	0	0	0	0	0	1	0	0	0	1	0	0	0	0
Asteraceae	Mutisia	Mutisia hamata Reiche	native	ant, ayp, tar	perennial	climbing subshrub	0	0	0	0	0	1	0	0	0	1	0	0	0	0
Asteraceae	Nardophyllum	Nardophyllum bryoides (Lam.) Cabrera	native	ays, mag	perennial	shrub	0	0	0	0	0	0	1	0	0	1	0	0	0	0
Asteraceae	Nassauvia	Nassauvia axillaris (Lag. ex Lindl.) D. Don	native	coq, rm, val	perennial	tree	0	0	0	0	0	0	0	0	0	1	0	0	0	0
Asteraceae	Nassauvia	Nassauvia revoluta D. Don	native	ara, ays, bio, lgo, lla, lri, mag, mau, rm, nub	perennial	subshrub	0	0	0	0	0	0	0	0	0	1	0	0	0	0
Asteraceae	Oriastrum	Oriastrum achenohirsutum (Tombesi) A.M.R. Davies	native	ata	annual	herb	0	0	0	0	0	0	0	0	0	1	0	0	0	0
Asteraceae	Oriastrum	Oriastrum pulvinatum Phil.	native	coq, tar	annual	herb	0	0	0	0	0	0	0	0	0	1	0	0	0	0
Asteraceae	Oriastrum	Oriastrum revolutum (Phil.) A.M.R. Davies	native	ant, ayp, ata, tar	annual	herb	0	0	0	0	0	0	0	0	0	1	0	0	0	0
Asteraceae	Oriastrum	Oriastrum sphaeroidale Reiche	native	ant, ata, coq	annual	herb	0	0	0	0	0	0	0	0	0	1	0	0	0	0
Asteraceae	Pachylaena	Pachylaena atriplicifolia D. Don ex Hook. & Arn.	native	ata, coq, lgo, mau, rm, val	perennial	herb	0	0	0	0	0	0	0	0	0	1	0	0	0	0
Asteraceae	Parastrephia	Parastrephia lepidophylla (Wedd.) Cabrera	native	ant, ayp, tar	perennial	shrub	0	0	0	0	0	0	0	0	1	1	0	0	0	0
Asteraceae	Parastrephia	Parastrephia lucida (Meyen) Cabrera	native	ant, ayp, tar	perennial	shrub	0	0	0	0	1	0	0	0	0	1	0	1	0	0
Asteraceae	Parastrephia	Parastrephia quadrangularis (Meyen) Cabrera	native	ant, ayp, tar	perennial	shrub	0	0	1	0	0	0	0	0	0	1	0	0	0	0
Asteraceae	Parastrephia	Parastrephia teretiuscula (Kuntze) Cabrera	native	tar, ant	perennial	shrub	0	0	0	0	1	0	0	0	0	1	0	0	0	0
Asteraceae	Perezia	Perezia atacamensis (Phil.) Reiche	native	ant, ata, coq, tar	perennial	herb	0	0	0	0	1	1	0	0	0	1	0	0	0	0
Asteraceae	Perezia	Perezia multiflora (Humb. & Bonpl.) Less.	native	ayp	perennial	herb	0	0	0	0	0	0	0	0	0	1	0	0	0	0
Asteraceae	Picradeniopsis	Picradeniopsis multiflora (Hook. & Arn.) B.G. Baldwin	native	ant, ayp, tar	annual	herb	0	0	0	0	0	0	0	0	0	1	0	0	0	0
Asteraceae	Picrosia	Picrosia longifolia D. Don	native	ara, bio, tar	perennial	herb	0	0	0	0	0	0	0	0	0	1	0	0	0	0
Asteraceae	Podanthus	Podanthus mitiqui Lindl.	endemic	coq, lgo, mau, rm, nub, val	perennial	shrub	0	0	0	0	0	0	0	0	0	1	0	0	0	0
Asteraceae	Podanthus	Podanthus ovatifolius Lag.	endemic	ara, bio, coq, lgo, mau, rm, nub, val	perennial	shrub	0	0	0	0	0	0	0	0	0	1	0	0	0	0
Asteraceae	Porophyllum	Porophyllum ruderale (Jacq.) Cass.	endemic	ara, bio, coq, lgo, mau, rm, nub, val	perennial	shrub	0	0	0	0	1	0	0	0	0	1	0	0	0	0
Asteraceae	Proustia	Proustia cuneifolia D. Don	endemic	ata, coq, mau, rm, val	perennial	shrub	0	0	0	0	0	0	0	0	0	1	0	0	0	0
Asteraceae	Proustia	Proustia pyrifolia DC.	endemic	ara, bio, coq, lgo, lla, lri, mau, rm, nub, val	perennial	shrub	1	0	0	0	0	0	1	0	0	1	0	0	0	0
Asteraceae	Pseudognaphalium	Pseudognaphalium viravira (Molina) Anderb.	native	ara, ayp, ata, ays, bio, coq, lgo, lla, mag, mau, rm, nub, tar, val	perennial	herb	0	0	0	0	1	0	0	1	0	1	0	0	0	1
Asteraceae	Schkuhria	Schkuhria pinnata (Lam.) Kuntze ex Thell.	native	ayp, coq, tar	annual	herb	0	0	0	0	0	0	0	0	0	1	0	0	0	0
Asteraceae	Senecio	Senecio breviscapus DC.	native	ant, ayp, ata, coq, rm, tar, val	perennial	herb	0	0	0	0	0	0	0	0	0	1	0	0	0	0
Asteraceae	Senecio	Senecio eriophyton J. Remy	native	ant, ata, coq	perennial	shrub	0	0	0	0	0	0	0	0	0	1	0	0	0	0
Asteraceae	Senecio	Senecio eruciformis J. Remy	native	coq, mau, rm, val	perennial	subshrub	0	0	0	0	0	0	0	0	0	1	0	0	0	0
Asteraceae	Senecio	Senecio fistulosus Poepp. ex Less.	native	ara, ays, bio, coq, lgo, lla, lri, mau, rm, nub, val	perennial	herb	0	0	0	0	0	0	0	0	0	1	0	0	0	0
Asteraceae	Senecio	Senecio glaber Less.	native	ara, ays, bio, coq, lgo, lla, mau, rm, nub, val	perennial	subshrub	0	0	0	0	0	0	0	0	0	1	0	0	0	0
Asteraceae	Senecio	Senecio nutans Sch. Bip.	native	ant, ayp, tar	perennial	shrub	0	1	1	0	1	1	0	0	0	1	0	0	0	0
Asteraceae	Senecio	Senecio otites Kunze ex DC.	native	ara, ays, bio, lla, lri, mau, nub	perennial	herb	0	0	0	0	0	0	0	1	1	1	0	1	0	0
Asteraceae	Senecio	Senecio pycnanthus Phil.	endemic	mau, nub	perennial	subshrub	0	0	0	0	0	0	0	0	0	1	0	0	0	0
Asteraceae	Senecio	Senecio smithii DC.	native	ara, ays, lla, lri, mag	perennial	herb	0	0	0	0	0	0	0	0	0	1	0	0	0	0
Asteraceae	Senecio	Senecio subulatus D. Don ex Hook. & Arn.	native	ant, ayp, tar	perennial	shrub	0	0	0	0	0	0	0	0	0	0	0	0	0	1
Asteraceae	Senecio	Senecio trifurcatus (G. Forst.) Less.	native	ara, ays, lla, mag	perennial	herb	0	0	0	0	0	0	0	0	0	1	0	0	0	1
Asteraceae	Solidago	Solidago chilensis Meyen	native	ara, ata, ays, bio, coq, lgo, lla, lri, mau, rm, nub, tar, val	perennial	herb	0	0	0	1	0	0	0	0	0	1	0	0	0	0
Asteraceae	Soliva	Soliva sessilis Ruiz & Pav.	native	ara, bio, coq, lgo, lla, lri, mau, rm, nub, val	annual	herb	0	0	0	0	1	0	0	0	0	1	0	0	0	0
Asteraceae	Spilanthes	Spilanthes leiocarpa DC.	native	ayp	perennial	herb	0	0	0	0	0	0	0	0	0	1	0	0	0	0
Asteraceae	Spinoliva	Spinoliva ilicifolia (Hook. & Arn.) G.Sancho	endemic	ata, coq, lgo, rm, val	perennial	shrub	0	0	0	0	0	0	0	0	0	0	0	0	1	0
Asteraceae	Tagetes	Tagetes minuta L.	native	ant, ayp, ata, coq, lgo, mau, rm, nub, tar, val	annual	herb	0	0	0	0	1	1	0	0	0	1	0	0	0	1
Asteraceae	Tagetes	Tagetes multiflora Kunth	native	ant, ayp, ata, tar	annual	herb	0	0	0	0	1	1	0	0	0	1	0	0	0	0
Asteraceae	Taraxacum	Taraxacum gilliesii Hook. & Arn.	native	mag	perennial	herb	0	0	0	0	1	0	0	0	0	0	0	0	0	0
Asteraceae	Tessaria	Tessaria absinthioides (Hook. & Arn.) DC.	native	ant, ayp, ata, bio, coq, lgo, mau, rm, nub, tar, val	perennial	shrub	1	0	0	0	1	1	1	0	1	1	0	0	0	1
Asteraceae	Trichocline	Trichocline caulescens Phil.	endemic	ant, ayp, tar	perennial	herb	0	0	0	0	0	1	0	0	0	1	0	0	0	0
Asteraceae	Trichocline	Trichocline deserticola Zardini	endemic	ant, tar	perennial	herb	0	0	0	0	0	1	0	0	0	0	0	0	0	0
Asteraceae	Triptilion	Triptilion spinosum Ruiz & Pav.	endemic	ant, bio, coq, lgo, lri, mau, rm, nub, val	perennial	herb	0	0	0	0	0	0	0	0	0	1	0	0	0	0
Asteraceae	Urmenetea	Urmenetea atacamensis Phil.	native	ant, ata	perennial	herb	0	0	0	0	0	1	0	0	0	1	0	0	0	0
Asteraceae	Verbesina	Verbesina encelioides (Cav.) Benth. & Hook.f. ex A. Gray	native	ant, ata	annual	herb	0	0	0	0	0	1	0	0	0	0	0	0	0	0
Asteraceae	Werneria	Werneria aretioides Wedd.	native	ant, ayp, tar	perennial	herb	0	0	1	0	0	0	0	0	0	0	0	0	0	0
Asteraceae	Werneria	Werneria glaberrima Phil.	native	ant, ayp, tar	perennial	herb	0	0	0	0	0	0	0	0	0	1	0	0	0	0
Asteraceae	Werneria	Werneria pygmaea Gillies ex Hook. & Arn.	native	ant, ayp, ata, coq, rm, tar, val	perennial	herb	0	0	0	0	0	1	0	0	0	1	0	0	0	0
Asteraceae	Xenophyllum	Xenophyllum incisum (Phil.) V.A. Funk	native	ant, ayp, tar	perennial	subshrub	0	0	0	0	0	0	0	0	0	1	0	0	0	0
Asteraceae	Xenophyllum	Xenophyllum poposum (Phil.) V.A. Funk	native	ant, ayp, tar	perennial	subshrub	0	0	0	0	1	0	0	0	0	1	0	0	0	0
Asteraceae	Xenophyllum	Xenophyllum weddellii (Phil.) V.A. Funk	native	ant, ayp, tar	perennial	subshrub	0	0	0	0	0	0	0	0	0	1	0	0	0	0
Balanophoraceae	Ombrophytum	Ombrophytum subterraneum (Aspl.) B. Hansen	native	ant, ayp, tar	perennial	parasitic herb	0	0	0	0	1	0	0	0	1	1	0	0	0	0
Berberidaceae	Berberis	Berberis actinacantha Mart.	endemic	ant, ara, bio, coq, lgo, lla, mau, rm, nub, val	perennial	shrub	0	0	0	0	1	0	0	0	0	1	0	0	0	0
Berberidaceae	Berberis	Berberis chilensis Gillies ex Hook. & Arn.	endemic	coq, lgo, rm, val	perennial	shrub	0	0	0	0	1	0	0	0	0	0	0	0	0	0
Berberidaceae	Berberis	Berberis congestiflora Gay	native	ara, lri, rm	perennial	shrub	0	0	0	0	1	0	0	0	0	0	0	0	0	0
Berberidaceae	Berberis	Berberis darwinii Hook.	native	ara, ays, bio, lla, lri, mau, rm, nub	perennial	shrub	0	0	0	0	1	0	0	0	1	1	0	0	0	1
Berberidaceae	Berberis	Berberis empetrifolia Lam.	native	ara, ays, bio, coq, lgo, lla, mau, rm, nub, val	perennial	subshrub	0	0	0	1	1	0	0	0	0	1	0	0	0	0
Berberidaceae	Berberis	Berberis ilicifolia L.f.	native	ays, lla, mag	perennial	subshrub	0	0	0	0	1	0	0	0	0	1	0	0	0	1
Berberidaceae	Berberis	Berberis microphylla G. Forst.	native	ara, ays, bio, lgo, lla, lri, mag, mau, rm, nub	perennial	tree	0	0	0	1	1	0	1	0	0	1	1	0	0	1
Berberidaceae	Berberis	Berberis montana Gay	native	ara, ays, bio, lgo, lla, lri, mau, rm, nub, val	perennial	shrub	0	0	0	1	1	0	0	0	0	1	0	0	0	0
Berberidaceae	Berberis	Berberis trigona Kunze ex Poepp. & Endl.	native	ara, bio, lla, lri, mag, mau, nub	perennial	shrub	0	0	0	0	1	0	0	0	0	1	0	0	0	0
Berberidaceae	Berberis	Berberis valdiviana Phil.	endemic	ara, bio, lgo, lri, mau, nub	perennial	shrub	0	0	0	1	1	0	0	0	0	0	0	0	0	0
Berberidopsidaceae	Berberidopsis	Berberidopsis corallina Hook.f.	endemic	ara, bio, lla, lri, mau, nub	perennial	shrub	1	0	0	0	0	0	0	1	0	0	0	0	0	0
Bignoniaceae	Argylia	Argylia adscendens DC.	endemic	coq, lgo, rm, val	perennial	herb	0	0	0	0	0	0	0	0	0	1	0	0	0	0
Bignoniaceae	Campsidium	Campsidium valdivianum (Phil.) Skottsb.	native	ara, ays, bio, lla, lri, mag, mau, nub	perennial	climbing shrub	0	0	0	0	0	0	0	1	0	1	0	0	0	1
Bignoniaceae	Eccremocarpus	Eccremocarpus scaber Ruiz & Pav.	native	ara, bio, lgo, lri, mau, rm, nub, val	perennial	shrub	0	0	0	0	1	0	0	0	0	0	0	0	0	0
Blechnaceae	Blechnum	Blechnum chilense(Kaulf.) Mett.	native	ara, ays, bio, coq, lgo, lla, lri, mag, mau, rm, nub, val	perennial	subshrub	0	0	0	0	1	1	0	0	0	0	0	0	0	0
Blechnaceae	Blechnum	Blechnum hastatum Kaulf.	native	ara, bio, coq, lgo, lla, lri, mau, rm, nub, val	perennial	herb	0	0	0	0	1	0	0	0	0	1	0	0	0	0
Blechnaceae	Blechnum	Blechnum magellanicum (Desv.) Mett.	native	ara, ays, bio, lla, lri, mag, mau, nub	perennial	shrub	0	0	0	0	1	0	0	0	0	1	0	0	0	1
Blechnaceae	Blechnum	Blechnum penna-marina (Poir.) Kuhn	native	ara, ays, lla, lri, mag	perennial	herb	0	0	0	0	0	0	0	0	0	0	0	0	0	1
Boraginaceae	Cordia	Cordia decandra Hook. & Arn.	endemic	ant, ata, coq	perennial	shrub	0	0	0	1	1	0	0	0	0	0	0	0	1	0
Boraginaceae	Cryptantha	Cryptantha dichita (Phil.) I.M. Johnst.	endemic	ata	annual	herb	0	0	0	0	0	1	0	0	0	0	0	0	0	0
Boraginaceae	Cryptantha	Cryptantha gnaphalioides (A. DC.) Reiche	endemic	ant, ata, coq	perennial	herb	0	0	0	0	0	0	0	0	0	1	0	0	0	0
Boraginaceae	Cryptantha	Cryptantha linearis (Colla) Greene	endemic	ant, coq, lgo, mau, rm, val	perennial	herb	0	0	0	0	0	1	0	0	0	0	0	0	0	0
Boraginaceae	Phacelia	Phacelia pinnatifida Griseb. ex Wedd.	native	ant, ayp, ata, coq, tar	perennial	herb	0	0	0	0	0	1	0	0	0	0	0	0	0	0
Boraginaceae	Phacelia	Phacelia secunda J.F. Gmel.	native	ara, ayp, ata, ays, bio, coq, lgo, lla, lri, mag, mau, rm, nub, tar, val	perennial	herb	0	0	0	1	0	0	0	0	0	1	0	0	0	0
Boraginaceae	Phacelia	Phacelia setigera Phil.	native	ant, ayp, ata, tar	annual	herb	0	0	0	0	0	1	0	0	0	1	0	0	0	0
Boraginaceae	Plagiobothrys	Plagiobothrys fulvus (Hook. & Arn.) I.M. Johnst.	endemic	ara, bio, coq, lgo, lla, mau, rm, nub, val	annual	herb	0	0	0	0	1	0	0	0	0	0	0	0	0	0
Boraginaceae	Tiquilia	Tiquilia atacamensis (Phil.) A.T. Richardson	endemic	ant, ayp, ata, tar	perennial	subshrub	0	0	0	0	1	1	0	0	0	1	0	0	0	0
Boraginaceae	Tiquilia	Tiquilia paronychioides (Phil.) A.T. Richardson	endemic	ant, ayp, ata, tar	perennial	subshrub	0	0	0	0	1	1	0	0	0	0	0	0	0	0
Brassicaceae	Cardamine	Cardamine bonariensis Pers.	native	ant, ara, ayp, ays, bio, coq, lgo, lla, lri, mag, mau, rm, nub, tar, val	perennial	herb	0	0	0	0	1	0	0	0	0	1	0	0	0	0
Brassicaceae	Cardamine	Cardamine glacialis (G. Forst.) DC.	native	ara, ata, ays, lla, lri, mag, mau, rm	perennial	herb	0	0	0	0	1	0	0	0	0	1	0	0	0	0
Brassicaceae	Descurainia	Descurainia antarctica (E. Fourn.) O.E. Schulz	native	mag	annual, biennial	herb	0	0	0	0	1	0	0	0	0	0	0	0	0	0
Brassicaceae	Descurainia	Descurainia myriophylla (Willd. ex DC.) R.E. Fr.	native	ant, ayp, ata, tar	annual	herb	0	0	0	0	0	1	0	0	0	0	0	0	0	0
Brassicaceae	Lepidium	Lepidium bonariense L.	native	ant, ayp, ata, bio, coq, rm, tar, val	annual	herb	0	0	0	0	0	1	0	0	0	1	0	0	0	0
Bromeliaceae	Fascicularia	Fascicularia bicolor (Ruiz & Pav.) Mez	endemic	ara, ays, bio, lgo, lla, lri, mau, nub, val	perennial	herb, epiphytic herb	0	0	0	0	1	0	0	0	0	1	0	0	0	0
Bromeliaceae	Greigia	Greigia landbeckii (Lechl. ex Phil.) Phil. ex F. Phil.	endemic	bio, lla, lri	perennial	herb	0	0	0	0	0	0	0	1	0	0	0	0	0	0
Bromeliaceae	Greigia	Greigia sphacelata (Ruiz & Pav.) Regel	endemic	ara, bio, lla, mau, nub	perennial	herb	1	0	0	0	1	0	0	1	0	1	0	0	0	0
Bromeliaceae	Ochagavia	Ochagavia litoralis (Phil.) Zizka, Trumpler & Zoellner	endemic	coq, lgo, val	perennial	herb	0	0	0	0	1	0	0	0	0	0	0	0	0	0
Bromeliaceae	Puya	Puya alpestris (Poepp.) Gay	endemic	ara, bio, coq, lgo, mau, rm, nub, val	perennial	herb	0	0	0	0	1	0	0	0	0	0	0	0	0	0
Bromeliaceae	Puya	Puya chilensis Molina	endemic	bio, coq, lgo, rm, val	perennial	herb	0	0	0	0	1	0	0	0	0	1	0	0	0	1
Bromeliaceae	Tillandsia	Tillandsia usneoides (L.) L.	native	ara, bio, coq, lla, mau, rm, nub, val	perennial	epiphytic herb	0	0	0	1	0	0	0	0	0	0	0	0	0	0
Cactaceae	Austrocactus	Austrocactus patagonicus (F.A.C. Weber) Backeb.	native	ara, ays	perennial	subshrub	0	0	0	0	1	0	0	0	0	0	0	0	0	0
Cactaceae	Browningia	Browningia candelaris (Meyen) Britton & Rose	native	ayp, tar	perennial	succulent tree	1	0	0	0	1	0	1	1	0	1	0	0	0	0
Cactaceae	Corryocactus	Corryocactus brevistylus (K. Schum. ex Vaupel) Britton & Rose	native	ayp, tar	perennial	succulent shrub	0	0	0	0	1	0	0	1	0	1	0	0	0	0
Cactaceae	Echinopsis	Echinopsis atacamensis (Phil.) Friedrich & G.D. Rowley	native	ant	perennial	succulent shrub	0	0	0	0	1	0	0	1	0	1	0	0	1	0
Cactaceae	Echinopsis	Echinopsis chiloensis (Colla) Friedrich & G.D. Rowley	native	ant, ata, coq, lgo, mau, rm, val	perennial	succulent shrub	0	0	0	0	1	0	0	0	0	0	0	0	0	0
Cactaceae	Echinopsis	Echinopsis coquimbana (Molina) Friedrich & G.D. Rowley	endemic	ata, coq	perennial	succulent shrub	0	0	0	0	1	0	0	0	0	0	0	0	0	0
Cactaceae	Echinopsis	Echinopsis deserticola (Werderm.) Friedrich & G.D. Rowley	endemic	ant, ata	perennial	succulent shrub	0	0	0	0	1	0	0	0	0	0	0	0	0	0
Cactaceae	Echinopsis	Echinopsis ferox (Britton & Rose) Backeb.	native	tar	perennial	succulent subshrub	0	0	0	0	1	0	0	0	0	0	0	0	0	0
Cactaceae	Echinopsis	Echinopsis formosa (Pfeiff.) Jacobi ex Salm-Dyck	native	ant	perennial	succulent tree	0	0	0	0	1	0	0	0	0	0	0	0	0	0
Cactaceae	Echinopsis	Echinopsis skottsbergii (Backeb.) Friedrich & G.D. Rowley	endemic	coq	perennial	succulent tree	0	0	0	0	1	0	0	0	0	0	0	0	0	0
Cactaceae	Eulychnia	Eulychnia acida Phil.	native	ata, coq	perennial	succulent tree	0	0	0	0	1	0	0	0	0	0	0	0	0	0
Cactaceae	Eulychnia	Eulychnia castanea Phil.	native	coq, val	perennial	succulent shrub	0	0	0	0	1	0	0	0	0	0	0	0	0	0
Cactaceae	Eulychnia	Eulychnia iquiquensis (K. Schum.) Britton & Rose	native	ant, ata, tar	perennial	succulent shrub	0	0	0	0	1	0	0	0	0	0	0	0	0	0
Cactaceae	Haageocereus	Haageocereus fascicularis (Meyen) F. Ritter	endemic	ayp, tar	perennial	succulent shrub	0	0	0	0	1	0	0	0	0	0	0	0	0	0
Cactaceae	Maihuenia	Maihuenia poeppigii (Otto ex Pfeiff.) K. Schum.	native	ara, bio, mau, nub	perennial	succulent subshrub	0	0	0	0	1	0	0	0	0	0	0	0	0	0
Cactaceae	Maihueniopsis	Maihueniopsis camachoi (Espinosa) F. Ritter	endemic	ant	perennial	succulent subshrub	0	0	0	0	1	0	0	0	0	1	0	0	0	0
Cactaceae	Maihueniopsis	Maihueniopsis darwinii (Hensl.) F. Ritter	native	ays	perennial	succulent subshrub	0	0	0	0	1	0	0	0	0	0	0	0	0	0
Cactaceae	Maihueniopsis	Maihueniopsis ovata (Pfeiff.) F. Ritter	native	rm, val	perennial	succulent subshrub	0	0	0	0	1	0	0	0	0	0	0	0	0	0
Cactaceae	Miqueliopuntia	Miqueliopuntia miquelii (Monv.) F. Ritter	endemic	ata, coq	perennial	succulent tree	0	0	0	0	1	0	0	0	0	0	0	0	0	0
Cactaceae	Neowerdermannia	Neowerdermannia chilensis Backeb.	endemic	ayp, tar	perennial	succulent subshrub	0	0	0	0	1	0	0	0	0	0	0	0	0	0
Cactaceae	Oreocereus	Oreocereus leucotrichus (Phil.) Wagenkn. ex F. Ritter	native	ant, ayp, tar	perennial	succulent shrub	0	0	0	0	1	0	0	0	0	0	0	0	0	0
Cactaceae	Tunilla	Tunilla soehrensii (Britton & Rose) Hunt & Iliff	native	tar	perennial	succulent shrub	0	0	0	0	1	0	0	0	0	1	0	0	0	1
Calceolaraceae	Calceolaria	Calceolaria arachnoidea Graham	endemic	lgo, mau, rm	perennial	herb	0	0	0	1	0	0	0	0	0	0	0	0	0	0
Calceolaraceae	Calceolaria	Calceolaria stellariifolia Phil.	endemic	ant, ayp, rm, tar	perennial	subshrub	0	0	0	0	0	1	0	0	0	1	0	0	0	0
Calceolaraceae	Calceolaria	Calceolaria thyrsiflora Grah.	endemic	lgo, mau, rm, nub, val	perennial	shrub, subshrub	0	0	0	0	1	0	0	0	0	1	0	0	0	0
Calyceraceae	Boopis	Boopis australis Decne.	native	ays, mag	perennial	herb	0	0	0	0	1	0	0	0	0	0	0	0	0	0
Calyceraceae	Moschopsis	Moschopsis monocephala (Phil.) Reiche	native	ant, ayp, ata, tar	annual	herb	0	0	0	0	0	1	0	0	0	1	0	0	0	0
Campanulaceae	Lobelia	Lobelia excelsa Bonpl.	endemic	coq, lgo, mau, rm, val	perennial	shrub	0	0	0	0	0	0	0	0	0	1	1	0	0	0
Campanulaceae	Lobelia	Lobelia polyphylla Hook. & Arn.	endemic	ata, coq, lgo, rm, val	perennial	shrub	0	0	0	0	0	0	0	0	0	1	1	0	0	0
Campanulaceae	Lobelia	Lobelia tupa L.	endemic	ara, bio, lgo, lla, lri, mau, nub, val	perennial	herb	0	0	0	0	0	0	0	0	1	1	1	0	0	0
Campanulaceae	Wahlenbergia	Wahlenbergia linarioides (Lam.) A. DC.	native	ara, bio, coq, lgo, lla, mau, rm, nub, val	perennial	herb	0	0	0	0	0	0	0	0	0	1	0	0	0	0
Caprifoliaceae	Valeriana	Valeriana carnosa Sm.	native	ays, bio, lgo, lla, mag, mau, nub	perennial	herb	0	0	0	0	0	0	0	0	0	1	0	0	0	0
Caprifoliaceae	Valeriana	Valeriana clarionifolia Phil.	native	ays, mau	perennial	herb	0	0	0	0	0	0	0	0	0	1	0	0	0	0
Caprifoliaceae	Valeriana	Valeriana lapathifolia Vahl	native	ara, ays, lla, lri, mag	perennial	herb	0	0	0	0	0	0	0	0	0	1	0	0	0	0
Caprifoliaceae	Valeriana	Valeriana nivalis Wedd.	native	ant, ayp, ata, tar	perennial	herb	0	0	0	0	1	1	0	0	0	1	0	0	0	0
Caprifoliaceae	Valeriana	Valeriana papilla Bertero ex DC.	native	coq, lgo, rm, val	perennial	herb	0	0	0	0	0	0	0	0	0	1	0	0	0	0
Caprifoliaceae	Valeriana	Valeriana urbanii Phil.	native	ant, ayp, tar	perennial	herb	0	0	0	0	0	1	0	0	0	1	0	0	0	0
Caprifoliaceae	Valeriana	Valeriana virescens Clos	native	ara, ays, bio, lla, lri, mau, nub	annual	herb	0	0	0	0	0	0	0	1	0	0	0	0	0	0
Cardiopteridaceae	Citronella	Citronella mucronata (Ruiz & Pav.) D. Don	endemic	ara, bio, coq, lgo, lla, mau, rm, nub, val	perennial	tree	0	0	0	0	1	0	0	0	0	1	0	0	0	0
Caricaceae	Carica	Carica chilensis (Planch. ex A. DC.) Solms	endemic	ata, coq, val	perennial	shrub	0	0	0	0	1	1	0	0	0	0	0	0	0	0
Caryophyllaceae	Cardionema	Cardionema ramosissima (Weinm.) A. Nelson & J.F. Macbr.	native	ant, ara, ayp, ata, bio, coq, lgo, rm, nub, tar, val	perennial	herb	0	0	0	0	0	0	0	0	0	1	0	0	0	0
Caryophyllaceae	Drymaria	Drymaria cordata (L.) Willd. ex Roem. & Schult.	native	ant	annual	herb	0	0	0	0	1	0	0	0	0	1	0	0	0	0
Caryophyllaceae	Pycnophyllum	Pycnophyllum bryoides (Phil.) Roherb.	native	ant, ayp, tar	perennial	herb	0	0	1	0	0	0	0	0	0	0	0	0	0	0
Caryophyllaceae	Pycnophyllum	Pycnophyllum molle J. Remy	native	ant, ayp, tar	perennial	herb	0	0	1	0	0	0	0	0	0	0	0	0	0	0
Caryophyllaceae	Spergularia	Spergularia arbuscula (Gay) I.M. Johnst.	endemic	ant, ayp, ata, coq	perennial	subshrub	0	0	1	0	0	0	0	0	0	1	0	0	0	0
Caryophyllaceae	Spergularia	Spergularia fasciculata Phil.	native	ant, ayp, tar	perennial	herb	0	0	0	0	0	0	0	0	0	1	0	0	0	0
Celastraceae	Maytenus	Maytenus boaria Molina	native	ara, ata, ays, bio, coq, lgo, lla, lri, mag, mau, rm, nub, val	perennial	tree	0	0	0	1	1	0	0	0	0	1	0	0	1	0
Celastraceae	Maytenus	Maytenus magellanica (Lam.) Hook.f.	native	ara, ays, bio, lgo, lla, lri, mag, mau, nub	perennial	tree	0	0	0	0	0	0	1	0	0	0	0	0	1	1
Chenopodiaceae	Atriplex	Atriplex deserticola Phil	native	ant, ayp, ata, coq, tar	perennial	subshrub	0	0	0	0	0	1	0	0	0	1	0	0	0	0
Chenopodiaceae	Atriplex	Atriplex imbricata (Moq.) D. Dietr.	native	val	perennial	shrub, subshrub	0	0	0	0	0	1	1	0	0	0	0	0	0	0
Chenopodiaceae	Atriplex	Atriplex madariagae Phil.	endemic	ant, ayp, ata, tar	perennial	shrub	0	0	0	0	1	0	0	0	0	0	0	0	0	0
Chenopodiaceae	Chenopodium	Chenopodium frigidum Phil.	native	ant, ayp, ata, coq, rm, tar	annual	herb	0	0	0	0	0	1	0	0	0	0	0	0	0	0
Chenopodiaceae	Chenopodium	Chenopodium glaucum L.	native	val	annual	herb	0	0	0	0	1	0	0	0	0	0	0	0	0	0
Chenopodiaceae	Chenopodium	Chenopodium hircinum Schrad.	native	ant, ayp, ata, coq, lgo, lri, mau, rm, tar, val	annual	herb	0	0	0	0	1	0	0	0	0	0	0	0	0	0
Chenopodiaceae	Chenopodium	Chenopodium quinoa Willd.	native	ant, lla, nub, tar	annual	herb	0	1	1	1	1	0	0	0	0	1	0	0	0	0
Chenopodiaceae	Dysphania	Dysphania ambrosioides (L.) Mosyakin & Clemants	native	ant, ara, ayp, ata, bio, coq, lgo, lla, lri, mau, rm, nub, tar, val	perennial	herb	0	0	0	0	1	1	0	0	1	1	0	1	0	0
Chenopodiaceae	Suaeda	Suaeda patagonica Speg.	native	mag	annual	herb	0	0	0	0	0	0	0	0	0	1	0	0	0	0
Collumelliaceae	Desfontainia	Desfontainia fulgens D. Don	native	ara, ays, bio, lla, lri, mag, mau, nub	perennial	shrub	0	0	0	1	1	0	1	0	0	1	0	0	0	0
Convolvulaceae	Convolvulus	Convolvulus chilensis Pers.	endemic	ant, ata, coq, lgo, mau, rm, nub, val	perennial	climbing herb	0	0	0	0	0	1	0	0	0	1	0	0	0	0
Convolvulaceae	Cuscuta	Cuscuta chilensis Ker Gawl.	native	ant, ara, ata, coq, lgo, lla, mau, rm, nub, tar, val	perennial	herb	0	0	0	0	0	0	0	0	0	1	0	0	0	0
Convolvulaceae	Cuscuta	Cuscuta micrantha Choisy	native	ant, ata, bio, coq, mau, rm, val	annual	parasitic herb	0	0	0	0	0	0	0	0	1	0	0	0	0	0
Convolvulaceae	Dichondra	Dichondra microcalyx (Hallier f.) Fabris	native	ara, coq	perennial	herb	0	0	0	0	0	0	0	0	0	1	0	0	0	0
Convolvulaceae	Ipomoea	Ipomoea pes-caprae (L.) R. Br.	native	val	perennial	herb	0	0	0	0	1	0	0	0	0	0	0	0	0	0
Coriaraceae	Coriaria	Coriaria ruscifolia L.	native	ara, ays, bio, lla, lri, mau, nub	perennial	shrub	0	0	0	1	0	0	0	0	1	1	1	0	0	1
Corsiaceae	Arachnitis	Arachnitis uniflora Phil.	native	ara, ays, bio, lgo, lla, lri, mag, mau, rm, nub	perennial	herb	0	0	0	0	0	0	0	0	1	0	0	0	0	0
Cunoniaceae	Caldcluvia	Caldcluvia paniculata (Cav.) D. Don	native	ara, ays, bio, lla, lri, mau, nub	perennial	tree	0	0	0	1	0	1	0	0	0	1	0	0	1	0
Cunoniaceae	Eucryphia	Eucryphia cordifolia Cav.	native	ara, ays, bio, lla, lri	perennial	tree	0	0	0	1	0	0	1	0	0	1	0	0	1	1
Cunoniaceae	Eucryphia	Eucryphia glutinosa (Poepp. & Endl.) Baill.	native	ara, bio, mau, nub	perennial	shrub	0	0	0	0	0	0	0	0	0	1	0	0	0	0
Cunoniaceae	Weinmannia	Weinmannia trichosperma Cav.	native	ara, ays, bio, lla, lri, mag, mau, nub	perennial	tree	0	0	0	0	0	0	0	0	0	1	0	0	1	0
Cupressaceae	Austrocedrus	Austrocedrus chilensis (D. Don)	native	ayp, bio, lgo, lla, lri, mau, rm, nub, val	perennial	tree	0	0	0	0	0	0	0	1	1	1	0	0	1	0
Cupressaceae	Fitzroya	Fitzroya cupressoides (Mol.) Jonhst.	native	lla, lri	perennial	tree	0	0	0	0	0	0	0	1	0	1	0	0	1	0
Cupressaceae	Pilgerodendron	Pilgerodendron uviferum (D. Don) Florín	native	ays, lla, lri, mag	perennial	tree	0	0	0	0	0	0	0	0	0	1	0	0	1	0
Cyperaceae	Carex	Carex decidua Boott	native	ara, ays, bio, lgo, lla, mag, mau, rm, nub	perennial	herb	0	0	0	0	1	0	0	0	0	0	0	0	0	0
Cyperaceae	Carex	Carex excelsa Poepp. ex Kunth	native	ara, ays, bio, coq, lgo, lla, mau, rm, nub, val	perennial	herb	1	0	0	0	0	0	0	0	0	0	0	0	0	0
Cyperaceae	Carex	Carex fuscula d’Urv.	native	ara, ays, bio, coq, lgo, lla, lri, mag, rm	perennial	herb	0	0	0	0	0	0	0	1	0	0	0	0	0	0
Cyperaceae	Cyperus	Cyperus eragrostis Lam.	native	ara, ata, bio, coq, lgo, lla, lri, mau, rm, nub, val	perennial	herb	0	0	0	0	1	0	0	1	0	1	0	0	0	0
Cyperaceae	Cyperus	Cyperus reflexus Vahl	native	ara, bio, lgo, lla, lri, mau, rm, nub, val	perennial	herb	0	0	0	0	0	0	0	1	0	0	0	0	0	0
Cyperaceae	Cyperus	Cyperus xanthostachyus Steud.	native	ara, ays, bio, lla, lri, mau, nub, val	perennial	herb	1	0	0	0	0	1	0	0	0	0	0	0	0	0
Cyperaceae	Eleocharis	Eleocharis maculosa (Vahl) Roem. & Schult.	native	lla, mau, nub, val	perennial	herb	0	0	0	0	1	0	0	0	0	0	0	0	0	0
Cyperaceae	Eleocharis	Eleocharis montana (Kunth) Roem. & Schult.	native	ara, bio, mau, nub	perennial	herb	0	0	0	0	0	0	0	0	0	1	0	0	0	0
Cyperaceae	Eleocharis	Eleocharis pachycarpa E. Desv.	native	ara, ays, bio, coq, lgo, lla, lri, mag, mau, rm, nub, val	perennial	herb	0	0	0	0	0	0	0	1	0	0	0	0	0	0
Cyperaceae	Oreobolus	Oreobolus obtusangulus Gaudich	native	ara, ays, bio, lla, lri, mag, nub, val	perennial	herb	0	0	0	0	0	0	0	0	0	0	0	0	0	1
Cyperaceae	Rhodoscirpus	Rhodoscirpus asper (J. Presl & C. Presl) Léveillé-Bourret, Donadío & J.R. Starr	native	ant, ara, ata, bio, coq, lgo, mau, rm, nub, tar, val	perennial	herb	1	0	0	0	0	0	0	0	0	0	0	0	0	0
Cyperaceae	Schoenoplectus	Schoenoplectus americanus (Pers.) Volkart ex Schinz & R. Keller	native	ant, ayp, ata, bio, lgo, lla, mau, tar, val	perennial	herb	1	0	0	0	0	0	0	0	0	0	0	0	0	0
Cyperaceae	Schoenoplectus	Schoenoplectus californicus (C.A. Mey.) Soják	native	ant, ara, ayp, ata, ays, bio, coq, lgo, lla, mag, mau, rm, nub, tar, val	perennial	herb	1	0	0	0	0	0	0	1	0	1	0	0	0	1
Cyperaceae	Uncinia	Uncinia phleoides (Cav.) Pers.	native	ara, ays, bio, coq, lgo, lla, lri, mau, rm, nub, val	perennial	herb	0	0	0	0	0	1	0	0	0	0	0	0	0	0
Dennstaedtiaceae	Dennstaedtia	Dennstaedtia glauca (Cav.) C. Chr. ex Looser	native	coq, lgo, mau, rm, val	perennial	herb	0	0	0	0	1	0	0	0	0	0	0	0	0	0
Dennstaedtiaceae	Hypolepis	Hypolepis poeppigii (Kunze) R.A. Rodr	native	ara, ays, bio, coq, lgo, lla, lri, mag, mau, rm, nub, val	perennial	herb	0	0	0	0	0	0	0	0	1	0	0	0	0	0
Dicksoniaceae	Lophosoria	Lophosoria quadripinnata (J.F. Gmel.) C. Chr.	native	ara, ays, bio, lla, lri, mau, nub	perennial	subshrub	0	0	0	0	1	0	0	0	0	1	0	0	0	0
Dioscoreaceae	Dioscorea	Dioscorea aristolochiifolia Poepp.	endemic	rm, val	perennial	climbing herb	0	0	1	0	0	0	0	0	0	0	0	0	0	0
Dioscoreaceae	Dioscorea	Dioscorea auriculata Poepp.	endemic	ara, bio, lla, mau, nub, val	perennial	climbing herb	0	0	0	0	1	0	0	0	0	0	0	0	0	0
Dioscoreaceae	Dioscorea	Dioscorea brachybotrya Poepp.	native	ara, bio, lgo, lla, lri, mau, nub	perennial	climbing herb	0	0	1	0	0	0	0	0	0	0	0	0	0	0
Dioscoreaceae	Dioscorea	Dioscorea bridgesii Griseb. ex Kunth	endemic	bio, coq, lgo, mau, rm, nub, val	perennial	climbing herb	0	0	0	0	1	0	0	0	0	0	0	0	0	0
Dioscoreaceae	Dioscorea	Dioscorea humifusa Poepp.	endemic	coq, rm, nub, val	perennial	climbing herb	0	0	0	0	1	0	0	0	0	0	0	0	0	0
Dioscoreaceae	Dioscorea	Dioscorea pedicellata Phil.	endemic	ara, bio, coq, lgo, mau, rm, nub	perennial	climbing herb	0	0	1	0	0	0	0	0	0	0	0	0	0	0
Dioscoreaceae	Dioscorea	Dioscorea saxatilis Poepp.	endemic	bio, coq, lgo, mau, rm, nub, val	perennial	climbing herb	0	0	0	0	1	0	0	0	0	0	0	0	0	0
Dryopteridaceae	Elaphoglossum	Elaphoglossum gayanum (Fée) T. Moore	native	ara, ays, lla, lri	perennial	herb	0	0	0	0	0	0	0	0	0	1	0	0	0	0
Dryopteridaceae	Polystichum	Polystichum chilense (Christ) Diels	native	ara, ays, bio, lla, lri, mag, mau, nub	perennial	herb	0	0	0	0	0	0	0	0	0	1	0	0	0	0
Elaeocarpaceae	Aristotelia	Aristotelia chilensis (Molina) Stuntz	native	ara, ays, bio, coq, lgo, lla, lri, mau, rm, nub, val	perennial	tree	1	1	0	1	1	0	0	0	1	1	0	0	1	1
Elaeocarpaceae	Crinodendron	Crinodendron hookerianum Gay	endemic	ara, lla, lri	perennial	tree	0	0	0	0	0	0	0	0	0	1	0	0	0	1
Elaeocarpaceae	Crinodendron	Crinodendron patagua Molina	endemic	bio, lgo, mau, rm, nub, val	perennial	tree	0	0	0	0	0	0	0	0	0	0	0	0	1	1
Ephedraceae	Ephedra	Ephedra americana Humb. & Bonpl. ex Willd.	native	ant, ayp, ata, coq, tar	perennial	shrub	0	0	0	0	1	1	1	0	0	1	0	0	0	0
Ephedraceae	Ephedra	Ephedra chilensis C. Presl	native	ant, ara, ayp, ata, bio, coq, lgo, mau, rm, nub, tar, val	perennial	shrub	0	0	0	0	1	0	0	0	0	1	0	0	0	0
Ephedraceae	Ephedra	Ephedra ochreata Miers	native	ays	perennial	shrub	0	0	0	0	1	0	0	0	0	0	0	0	0	0
Equisetaceae	Equisetum	Equisetum bogotense Kunth	native	ant, ara, ayp, ata, ays, bio, coq, lgo, lla, lri, mau, rm, nub, tar, val	perennial	herb	0	1	0	0	0	0	0	0	0	1	0	0	0	0
Equisetaceae	Equisetum	Equisetum giganteum L.	native	ara, ayp, tar	perennial	herb	0	0	0	0	0	0	0	0	0	1	0	0	0	0
Ericaceae	Empetrum	Empetrum rubrum Vahl ex Willd.	native	ara, ays, bio, lgo, lla, lri, mag, mau, rm, nub, val	perennial	shrub	0	0	0	0	1	0	1	0	0	1	0	0	0	1
Ericaceae	Gaultheria	Gaultheria caespitosa Poepp. & Endl.	native	ara, ays, bio, lgo, lla, mau, nub, val	perennial	shrub, subshrub	0	0	0	0	1	0	0	0	0	0	0	0	0	0
Ericaceae	Gaultheria	Gaultheria insana (Molina) D.J. Middleton	native	ant, ara, ays, bio, lla, lri, mag, mau, nub, tar	perennial	shrub	0	0	0	0	1	0	0	0	0	0	1	0	0	0
Ericaceae	Gaultheria	Gaultheria mucronata (L. f.) Hook. & Arn.	native	ara, ays, bio, lla, lri, mag, mau, nub	perennial	shrub	0	0	0	0	1	0	0	0	1	1	0	0	0	1
Ericaceae	Gaultheria	Gaultheria phillyreifolia (Pers.) Sleumer	native	ara, ays, bio, lgo, lla, lri, mag, mau, nub	perennial	shrub	0	0	0	0	1	0	0	0	1	1	0	0	0	0
Ericaceae	Gaultheria	Gaultheria poeppigii DC.	native	ara, ays, bio, lla, lri, mau, nub	perennial	shrub	0	0	0	0	1	0	0	0	0	0	0	0	0	0
Ericaceae	Gaultheria	Gaultheria pumila (L. f.) D.J. Middleton	native	ara, ays, bio, lgo, lla, lri, mag, mau, rm, nub, val	perennial	shrub	0	0	0	0	1	0	0	0	0	0	0	0	0	0
Ericaceae	Gaultheria	Gaultheria racemulosa (DC.) D.J. Middleton	endemic	val	perennial	shrub	0	0	0	0	1	0	0	0	0	0	0	0	0	0
Escalloniaceae	Escallonia	Escallonia illinita C. Presl	endemic	ara, bio, coq, lgo, mau, rm, nub, val	perennial	shrub	0	0	0	0	0	0	0	0	1	1	0	0	0	0
Escalloniaceae	Escallonia	Escallonia pulverulenta (Ruiz & Pav.) Pers.	endemic	bio, coq, lgo, mau, rm, nub, val	perennial	shrub	0	0	0	0	0	0	0	0	0	1	0	0	0	0
Escalloniaceae	Escallonia	Escallonia revoluta (Ruiz & Pav.) Pers.	endemic	ara, bio, coq, lri, mau, rm, nub, val	perennial	tree	0	0	0	0	0	0	0	0	0	1	0	0	0	0
Escalloniaceae	Escallonia	Escallonia rubra (Ruiz & Pav.) Pers.	endemic	ara, ays, lla, lri, nub	perennial	shrub	0	0	0	0	0	1	0	0	0	1	0	0	0	0
Euphorbiaceae	Avellanita	Avellanita bustillosii Phil.	endemic	lgo, rm, val	perennial	shrub	0	0	0	0	1	1	0	0	0	0	0	0	0	0
Euphorbiaceae	Colliguaja	Colliguaja dombeyana A. Juss	endemic	bio, coq, lgo, mau, rm, nub	perennial	shrub	0	0	0	0	0	1	0	0	0	1	0	0	0	0
Euphorbiaceae	Colliguaja	Colliguaja integerrima Gillies & Hook.	native	ays, coq, lgo, mag, mau, rm, nub, val	perennial	shrub	0	0	0	0	0	1	0	0	0	1	0	0	0	1
Euphorbiaceae	Colliguaja	Colliguaja odorifera Molina	endemic	ant, ata, bio, coq, lgo, mau, rm, val	perennial	shrub	0	0	0	0	0	1	0	0	0	0	0	0	0	0
Euphorbiaceae	Colliguaja	Colliguaja salicifolia Gillies & Hook.	endemic	bio, coq, lgo, mau, rm, val	perennial	shrub	0	0	0	0	0	1	0	0	0	0	0	0	0	0
Euphorbiaceae	Dysopsis	Dysopsis glechomoides (A. Rich.) Müll. Arg.	native	ara, ays, bio, coq, lla, lri, mag	perennial	shrub	0	0	0	0	0	0	0	0	0	1	0	0	0	0
Fabaceae	Acacia	Acacia caven (Molina) Molina	native	ara, ata, bio, coq, lgo, lri, mau, rm, nub, val	perennial	tree	0	0	0	0	1	0	1	0	0	1	0	0	1	1
Fabaceae	Acacia	Acacia macracantha Humb. & Bonpl. ex Willd.	native	ayp, tar	perennial	tree, shrub	0	0	0	0	0	0	0	0	0	0	0	0	0	1
Fabaceae	Acacia	Acacia visco Lorentz ex Griseb.	native	ant, ayp, ata, tar	perennial	tree	0	0	0	0	0	0	0	0	0	1	0	0	0	0
Fabaceae	Adesmia	Adesmia araucana Phil.	endemic	ara, bio, coq, lgo, mau, nub, val	perennial	herb	0	0	0	0	0	0	0	0	0	1	0	0	0	0
Fabaceae	Adesmia	Adesmia argentea Meyen	endemic	ata, coq, tar, val	perennial	shrub	0	0	0	0	0	1	0	0	0	0	0	0	0	0
Fabaceae	Adesmia	Adesmia atacamensis Phil.	endemic	ant, ayp, ata, coq, tar	perennial	shrub	0	0	0	0	0	1	1	0	0	1	0	0	0	0
Fabaceae	Adesmia	Adesmia bedwellii Skottsb.	endemic	coq, rm	perennial	shrub	0	0	0	0	0	0	0	0	0	0	0	0	1	0
Fabaceae	Adesmia	Adesmia boronioides Hook. f.	native	ays, mag	perennial	shrub	0	0	0	0	1	0	0	0	0	1	0	0	0	1
Fabaceae	Adesmia	Adesmia confusa Ulibarri	endemic	coq, lgo, rm, val	perennial	shrub	0	0	0	0	0	0	0	0	0	1	0	0	0	0
Fabaceae	Adesmia	Adesmia elata Clos	endemic	ara, ata, ays, bio, coq, lri, mau, nub	perennial	herb	0	0	0	0	0	1	0	0	0	0	0	0	0	0
Fabaceae	Adesmia	Adesmia emarginata Clos	native	ara, ata, ays, bio, lri, mau, nub	perennial	subshrub	0	0	0	0	0	0	0	0	0	1	0	0	0	0
Fabaceae	Adesmia	Adesmia erinacea Phil.	native	ant, ata, mau, tar	perennial	shrub	0	0	0	0	0	1	1	0	0	1	0	0	0	0
Fabaceae	Adesmia	Adesmia filifolia Clos	endemic	ant, ata, coq, lgo, rm, val	perennial	herb	0	0	0	0	0	1	0	0	0	0	0	0	0	0
Fabaceae	Adesmia	Adesmia laxa Clos	endemic	coq, rm	perennial	herb	0	0	0	0	0	1	0	0	0	0	0	0	0	0
Fabaceae	Adesmia	Adesmia lotoides Hook. f.	native	ays, mag	perennial	herb	0	0	0	0	1	0	0	0	0	0	0	0	0	0
Fabaceae	Adesmia	Adesmia mucronata Hook. & Arn.	endemic	bio, coq, lgo, mau, rm, nub, val	perennial	herb	0	0	0	0	0	1	0	0	0	0	0	0	0	0
Fabaceae	Adesmia	Adesmia pedicellata Hook. & Arn.	endemic	ata, coq	perennial	shrub	0	0	0	0	0	1	0	0	0	0	0	0	0	0
Fabaceae	Adesmia	Adesmia spinosissima Meyen	native	ant, ayp, ata, tar	perennial	shrub	0	0	0	0	1	1	1	0	0	1	0	0	0	0
Fabaceae	Adesmia	Adesmia subterranea Clos	native	ata, coq, val	perennial	subshrub	0	0	0	0	0	1	1	0	0	1	0	0	0	0
Fabaceae	Adesmia	Adesmia tenella Hook. & Arn.	endemic	ant, ata, coq, lgo, rm, val	annual	herb	0	0	0	0	0	1	0	0	0	0	0	0	0	0
Fabaceae	Adesmia	Adesmia torcaea Phil.	endemic	coq, val	perennial	herb	0	0	0	0	0	1	0	0	0	0	0	0	0	0
Fabaceae	Anarthrophyllum	Anarthrophyllum andicolum (Gillies ex Hook. & Arn.) F. Phil.	endemic	lgo, rm, val	perennial	shrub	0	0	0	0	0	0	0	0	0	1	0	0	0	0
Fabaceae	Anarthrophyllum	Anarthrophyllum desideratum (DC.) Benth.	native	mag	perennial	subshrub	0	0	0	0	0	0	0	0	0	1	0	0	0	0
Fabaceae	Anarthrophyllum	Anarthrophyllum rigidum (Gillies ex Hook. & Arn.) Hieron.	native	mag, mau	perennial	shrub	0	0	0	0	0	0	1	0	0	1	0	0	0	0
Fabaceae	Astragalus	Astragalus chamissonis (Vogel) Reiche	native	ara, ata, bio, coq, lgo, mau, rm, nub, val	perennial	herb	0	0	0	0	0	0	0	0	0	0	0	0	1	0
Fabaceae	Balsamocarpon	Balsamocarpon brevifolium Clos	endemic	ata, coq	perennial	shrub	0	0	0	0	0	0	0	0	0	0	0	0	0	1
Fabaceae	Caesalpinia	Caesalpinia major (Medik.) Dandy & Exell	native	val	perennial	shrub	1	0	0	0	0	0	0	0	0	0	0	0	0	0
Fabaceae	Caesalpinia	Caesalpinia spinosa (Molina) Kuntze	native	ayp, coq, tar, val	perennial	tree	0	0	0	1	1	0	0	0	0	1	0	0	0	0
Fabaceae	Geoffroea	Geoffroea decorticans (Gillies ex Hook. & Arn.) Burkart	native	ant, ayp, ata, coq, tar	perennial	tree	0	0	0	0	1	0	0	0	0	1	0	0	0	0
Fabaceae	Glycyrrhiza	Glycyrrhiza astragalina Gillies ex Hook. & Arn.	native	bio, val	perennial	subshrub	0	0	0	0	0	0	0	0	0	1	0	0	0	0
Fabaceae	Hoffmannseggia	Hoffmannseggia doellii Phil.	endemic	ant, ata, tar	perennial	herb	0	0	0	0	1	0	0	0	0	1	0	0	0	0
Fabaceae	Hoffmannseggia	Hoffmannseggia eremophila (Phil.) Burkart ex Ulibarri	native	ant, ata	perennial	herb	0	0	0	0	1	0	0	0	0	0	0	0	0	0
Fabaceae	Hoffmannseggia	Hoffmannseggia glauca (Ortega) Eifert	native	ata, coq, rm, val	perennial	herb	0	0	0	0	1	0	0	0	0	0	0	0	0	0
Fabaceae	Lathyrus	Lathyrus magellanicus Lam.	native	ays, mag	perennial	herb	0	0	0	0	1	0	0	0	0	1	0	0	0	0
Fabaceae	Lupinus	Lupinus microcarpus Sims	native	ant, ara, ata, bio, coq, lgo, lla, mau, rm, nub, tar, val	perennial	herb	0	0	0	0	1	0	0	0	0	0	0	0	0	0
Fabaceae	Lupinus	Lupinus oreophilus Phil.	endemic	ant, ayp, tar	perennial	herb	0	0	0	0	0	1	0	0	1	0	0	0	0	0
Fabaceae	Otholobium	Otholobium glandulosum (L.) J.W. Grimes	native	ara, ayp, bio, coq, lgo, lri, mau, rm, nub, tar, val	perennial	tree, shrub	0	0	0	0	1	0	0	0	0	1	0	0	0	0
Fabaceae	Prosopis	Prosopis alba Griseb.	native	ant, ayp, ata, tar	perennial	tree	0	0	0	0	1	0	0	0	0	1	0	0	0	0
Fabaceae	Prosopis	Prosopis chilensis (Molina) Stuntz emend. Burkart	native	ant, ata, coq, lgo, rm, tar, val	perennial	tree	0	0	0	1	1	1	1	0	0	1	0	0	1	1
Fabaceae	Prosopis	Prosopis flexuosa DC.	native	ant, ata, coq, tar	perennial	shrub	0	0	0	1	1	1	0	0	0	1	0	0	0	0
Fabaceae	Senna	Senna candolleana (Vogel) H.S. Irwin & Barneby	endemic	coq, lgo, rm, val	perennial	shrub	0	0	0	0	0	0	0	0	0	0	0	0	1	0
Fabaceae	Senna	Senna stipulacea (Aiton) H.S. Irwin & Barneby	endemic	ara, bio, lgo, lla, lri, mau, nub, val	perennial	shrub	0	0	0	0	0	0	0	0	0	1	0	0	0	0
Fabaceae	Sophora	Sophora cassioides (Phil.) Sparre	endemic	ara, ays, bio, lla, lri, mau, nub	perennial	tree	0	0	0	0	0	0	0	0	0	1	0	0	1	0
Fabaceae	Sophora	Sophora macrocarpa Sm.	endemic	ara, bio, coq, lgo, mau, rm, nub, val	perennial	tree, shrub	0	0	0	0	0	0	0	0	0	1	0	0	0	0
Fabaceae	Sophora	Sophora toromiro (Phil.) Skottsb.	endemic	extinct	perennial	tree, shrub	0	0	0	0	0	0	0	1	0	0	0	0	1	0
Fabaceae	Trifolium	Trifolium macraei Hook. & Arn.	native	lgo, mau, rm	annual	herb	0	0	0	0	1	0	0	0	0	0	0	0	0	0
Francoaceae	Balbisia	Balbisia gracilis (Meyen) Hunz. & Ariza	native	ara, ays, bio, coq, lgo, mau, rm, nub, val	perennial	subshrub	0	0	0	0	0	0	0	0	0	1	0	0	0	0
Francoaceae	Francoa	Francoa appendiculata Cav.	endemic	ara, bio, lla, mau, rm, nub, val	perennial	herb	0	0	0	1	1	0	0	0	0	1	0	0	0	0
Francoaceae	Tetilla	Tetilla hydrocotylifolia DC.	endemic	ara, coq, lgo, mau, rm, val	perennial	herb	0	0	0	0	1	0	0	0	0	0	0	0	0	0
Francoaceae	Viviania	Viviania marifolia Cav.	native	ata, coq, lgo, mau, rm, val	perennial	shrub	0	0	0	0	1	1	0	0	0	1	0	0	0	0
Frankeniaceae	Frankenia	Frankenia salina (Molina) I.M. Johnst.	endemic	ata, coq, lgo, mau, rm, nub, val	perennial	subshrub	0	0	0	0	1	0	0	0	0	0	0	0	0	0
Frankeniaceae	Frankenia	Frankenia triandra J. Remy	native	ant, ayp, tar	perennial	subshrub	0	0	1	0	0	1	1	0	0	1	0	0	0	0
Gentianaceae	Centaurium	Centaurium cachanlahuen (Molina) B.L. Rob	native	ant, ara, ata, ays, bio, coq, lgo, lla, lri, mau, rm, nub, val	annual	herb	0	0	0	0	0	0	0	0	0	1	0	0	0	0
Gentianaceae	Cicendia	Cicendia quadrangularis (Lam.) Griseb	native	ant, ara, bio, coq, lgo, lla, lri, mau, rm, nub, val	annual	herb	0	0	0	0	0	0	0	0	0	1	0	0	0	0
Gentianaceae	Gentianella	Gentianella magellanica (Gaudich.) Fabris ex D.M. Moore	native	ara, ays, bio, lla, lri, mag, mau, nub	annual	herb	0	0	0	0	0	0	0	0	0	1	0	0	0	0
Gerianaceae	Geranium	Geranium core-core Steud.	native	ant, ara, ayp, ata, ays, bio, coq, lgo, lla, lri, mag, mau, rm, nub, tar, val	perennial	herb	0	0	0	0	0	0	0	0	0	1	0	0	0	0
Gesneriaceae	Mitraria	Mitraria coccinea Cav.	native	ara, ays, bio, coq, lla, lri, mag, mau, nub, val	perennial	climbing shrub	0	0	0	1	0	0	0	1	1	1	0	0	0	0
Gesneriaceae	Sarmienta	Sarmienta scandens (J.D. Brandis ex Molina) Pers.	endemic	ara, ays, bio, coq, lla, lri, mau, nub	perennial	epiphytic subshrub	0	0	0	0	0	0	0	0	1	1	0	0	0	0
Gleicheniaceae	Sticherus	Sticherus cryptocarpus (Hook.) Ching	native	ara, ays, bio, lla, lri, mag	perennial	herb	0	0	0	0	0	0	0	0	1	0	0	0	0	0
Gleicheniaceae	Sticherus	Sticherus squamulosus (Desv.) Nakai	endemic	lla, lri	perennial	herb	0	0	0	0	0	0	0	0	0	1	0	0	0	0
Gomortegaceae	Gomortega	Gomortega keule (Molina) Baill.	endemic	bio, mau, nub	perennial	tree	0	0	0	0	1	0	0	0	1	0	1	0	0	0
Griseliniaceae	Griselinia	Griselinia racemosa (Phil.) Taub.	native	ara, ays, lla, lri	perennial	shrub	0	0	0	0	0	0	0	0	1	1	0	0	0	0
Griseliniaceae	Griselinia	Griselinia ruscifolia (Clos) Ball	native	ays, lla, lri, mag	perennial	shrub	0	0	0	0	1	0	0	0	1	1	0	0	0	0
Grossulariaceae	Ribes	Ribes cucullatum Hook. & Arn.	native	ara, bio, nub	perennial	shrub	0	0	0	0	1	0	0	0	0	1	0	0	0	0
Grossulariaceae	Ribes	Ribes magellanicum Poir.	native	ara, ays, bio, lgo, lla, lri, mag, mau, rm, nub, val	perennial	shrub	0	0	0	0	1	0	0	0	0	1	0	0	0	1
Grossulariaceae	Ribes	Ribes punctatum Ruiz & Pav.	native	ara, bio, coq, lgo, lla, mau, rm, nub, val	perennial	shrub	0	0	0	0	1	0	0	0	0	1	0	0	0	0
Grossulariaceae	Ribes	Ribes trilobum Meyen	endemic	ara, bio, coq, lgo, mau, rm, nub, val	perennial	shrub	0	0	0	0	0	0	0	0	0	1	0	0	0	0
Gunneraceae	Gunnera	Gunnera magellanica Lam.	native	ara, ays, bio, lgo, lla, lri, mag, mau, rm, nub	perennial	herb	0	0	0	0	1	0	0	0	0	1	0	0	0	0
Gunneraceae	Gunnera	Gunnera tinctoria (Molina) Mirb.	native	ara, ays, bio, coq, lgo, lla, lri, mag, mau, nub, val	perennial	herb	0	0	0	1	1	0	0	0	0	1	0	0	0	0
Haloragaceae	Myriophyllum	Myriophyllum aquaticum (Vell.) Verdc	native	ant, ara, ayp, ata, ays, bio, coq, lgo, lla, lri, mag, mau, rm, nub, tar, val	perennial	aquatic herb	0	0	0	0	0	1	0	0	0	0	0	0	0	0
Hydrangeaceae	Hydrangea	Hydrangea serratifolia (Hook. & Arn.) F. Phil.	native	ara, ays, bio, lgo, lla, lri, mau, rm, nub, val	perennial	climbing shrub	0	0	0	0	0	1	0	1	0	1	0	0	0	0
Hymenophyllaceae	Hymenoglossum	Hymenoglossum cruentum (Cav.) C. Presl	native	ara, ays, bio, lla, lri, mag, mau, nub	perennial	epiphytic herb	0	0	0	0	0	0	0	0	0	1	0	0	0	0
Hymenophyllaceae	Hymenophyllum	Hymenophyllum dentatum Cav.	native	ara, ays, bio, lla, lri	perennial	epiphytic herb	0	0	0	0	0	0	0	0	0	1	0	0	0	0
Iridaceae	Calydorea	Calydorea xiphioides (Poepp.) Espinosa	native	bio, coq, lgo, mau, val	perennial	herb	0	0	0	0	1	0	0	0	0	0	0	0	0	0
Iridaceae	Herbertia	Herbertia lahue (Molina) Goldblat	native	ara, ays, bio, lgo, lla, lri, mag, mau, nub, val	perennial	herb	0	0	0	0	1	0	0	0	0	0	0	0	0	0
Iridaceae	Libertia	Libertia chilensis (Molina) Gunckel	native	ara, ays, bio, lla, lri, mag, mau, nub, val	perennial	herb	0	0	0	0	0	0	0	1	0	1	0	0	0	0
Iridaceae	Libertia	Libertia sessiliflora (Poepp.) Skottsb.	native	ara, bio, lgo, lla, lri, mau, nub, val	perennial	herb	0	0	0	0	0	0	0	0	0	1	0	0	0	0
Iridaceae	Olsynium	Olsynium junceum (E. Mey. ex C. Presl) Goldblat	native	ara, bio, coq, lgo, lla, lri, mau, nub	perennial	herb	0	0	0	0	0	0	0	0	0	1	0	0	0	0
Iridaceae	Sisyrinchium	Sisyrinchium chilense Hook.	native	ara, ata, ays, bio, coq, lgo, lla, lri, mag, mau, rm, nub, val	perennial	herb	0	0	0	0	0	0	0	0	0	1	0	0	0	0
Iridaceae	Sisyrinchium	Sisyrinchium graminifolium Lindl.	native	ant, ara, ata, bio, coq, lgo, mau, rm, nub, val	perennial	herb	0	0	0	0	0	0	0	0	0	1	0	0	0	0
Iridaceae	Solenomelus	Solenomelus segethii (Phil.) Kuntze	native	ara, ays, bio, coq, lgo, lla, lri, mag, mau, rm, nub, val	perennial	herb	0	0	0	1	0	0	0	0	0	1	0	0	0	0
Juncaceae	Distichia	Distichia muscoides Nees & Meyen	native	ant, ayp, tar	perennial	herb	0	0	0	0	1	1	0	0	0	0	0	0	0	0
Juncaceae	Juncus	Juncus acutus L.	native	ant, ata, coq, lla, rm, val	perennial	herb	1	0	0	0	0	0	0	1	0	0	0	0	0	0
Juncaceae	Juncus	Juncus balticus Willd.	native	ant, ara, ata, ays, bio, coq, lgo, lla, lri, mag, mau, rm, val	perennial	herb	0	0	0	0	1	0	0	1	0	0	0	0	0	0
Juncaceae	Juncus	Juncus bufonius L.	native	ant, ara, ata, ays, bio, coq, lgo, lla, lri, mag, mau, rm, nub, val	annual	herb	0	0	0	0	0	0	0	0	0	1	0	0	0	0
Juncaceae	Juncus	Juncus cyperoides Laharpe	native	ara, ays, bio, coq, lgo, lla, lri, mag, mau, rm, nub, val	perennial	herb	0	0	0	0	0	0	0	1	0	0	0	0	0	0
Juncaceae	Juncus	Juncus effusus L.	native	ara, ays, bio, lla, lri, mau, nub	perennial	herb	1	0	0	0	1	0	0	1	0	1	0	0	0	1
Juncaceae	Juncus	Juncus imbricatus Laharpe	native	ara, bio, coq, lgo, lla, lri, mau, rm, nub, val	perennial	herb	0	0	0	0	0	1	0	1	0	0	0	0	0	0
Juncaceae	Juncus	Juncus procerus E. Mey.	native	ara, ays, bio, lla, lri, mag, mau, nub	perennial	herb	0	0	0	0	0	0	0	1	0	0	0	0	0	0
Juncaceae	Juncus	Juncus tenuis Willd.	native	bio, lla, mau, val	perennial	herb	0	0	0	0	0	0	0	0	0	1	0	0	0	1
Juncaceae	Marsippospermum	Marsippospermum grandiflorum (L. f.) Hook. f.	native	ara, ays, lla, lri, mag, nub	perennial	herb	0	0	0	0	0	0	0	1	0	1	0	0	0	0
Juncaceae	Oxychloë	Oxychloë andina Phil.	native	ant, ayp, ata, coq, rm, tar	perennial	herb	0	0	0	0	1	1	0	0	0	0	0	0	0	0
Juncaginaceae	Triglochin	Triglochin striata Ruiz & Pav.	native	ant, ara, ata, ays, bio, coq, lla, mau, rm, tar, val	perennial	herb	0	0	0	0	0	1	0	0	0	0	0	0	0	0
Krameriaceae	Krameria	Krameria cistoidea Hook. & Arn.	endemic	ant, ata, coq, rm, val	perennial	shrub	0	0	0	0	1	0	0	0	0	1	0	0	0	0
Krameriaceae	Krameria	Krameria lappacea (Dombey) Burdet & B.B. Simpson	native	ant, ayp, ata, coq, tar	perennial	shrub	0	0	0	1	0	1	0	0	0	1	0	0	0	1
Lamiaceae	Gardoquia	Gardoquia gilliesii Graham	endemic	ara, bio, coq, lgo, mau, rm, nub, val	perennial	shrub	0	0	0	0	1	0	0	0	0	1	0	0	0	1
Lamiaceae	Gardoquia	Gardoquia multiflora Ruiz & Pav.	endemic	ara, bio, lla, lri, mau, nub	perennial	shrub	0	0	0	0	1	0	0	0	0	1	0	0	0	0
Lamiaceae	Lepechinia	Lepechinia chilensis (Molina) R. Morales	endemic	ara, bio, coq, lgo, lla, lri, mau, nub, val	perennial	shrub	0	0	0	0	0	0	0	0	0	1	0	0	0	0
Lamiaceae	Lepechinia	Lepechinia salviae (Lindl.) Epling	endemic	coq, rm, val	perennial	shrub	0	0	0	0	0	0	0	0	0	1	0	0	0	0
Lamiaceae	Micromeria	Micromeria darwinii Benth	native	mag	perennial	subshrub	0	0	0	0	1	0	0	0	0	0	0	0	0	0
Lamiaceae	Stachys	Stachys albicaulis Lindl.	native	ara, bio, lgo, mau, rm, nub, val	perennial	herb	0	0	0	0	0	0	0	0	0	1	0	0	0	0
Lamiaceae	Stachys	Stachys macraei Benth.	endemic	ara, ays, bio, coq, lgo, lla, lri, mau, rm, nub, val	perennial	herb	0	0	0	0	0	0	0	0	0	1	0	0	0	0
Lamiaceae	Teucrium	Teucrium bicolor Sm.	endemic	ara, bio, coq, lgo, lla, lri, mau, rm, nub, val	perennial	shrub	0	0	0	0	1	0	0	0	0	1	0	0	0	0
Lardizabalaceae	Boquila	Boquila trifoliolata (DC.) Decne.	native	ara, bio, lla, lri, mau, nub	perennial	climbing shrub	1	0	0	0	0	0	0	1	1	1	0	0	0	1
Lardizabalaceae	Lardizabala	Lardizabala biternata Ruiz & Pav.	endemic	ara, bio, lgo, lri, mau, rm, nub, val	perennial	climbing shrub	0	0	0	1	1	0	0	1	0	0	0	0	0	1
Lauraceae	Beilschmiedia	Beilschmiedia berteroana (Gay) Kosterm.	endemic	lgo, mau, rm, nub	perennial	tree	0	0	0	0	1	1	0	0	0	0	0	0	0	0
Lauraceae	Beilschmiedia	Beilschmiedia miersii (Gay) Kosterm.	endemic	rm, val	perennial	tree	0	0	0	0	0	1	0	0	0	0	0	0	0	0
Lauraceae	Cryptocarya	Cryptocarya alba (Molina) Looser	endemic	ara, bio, coq, lgo, mau, rm, nub, val	perennial	tree	0	1	0	1	1	0	1	1	0	1	0	0	0	0
Lauraceae	Persea	Persea lingue (Ruiz & Pav.) Nees	native	ara, bio, lgo, lla, lri, mau, rm, nub, val	perennial	tree	0	0	0	1	0	0	0	1	0	0	0	0	1	1
Linaceae	Cliococca	Cliococca selaginoides (Lam.) C.M. Rogers & Mildner	native	ara, bio, lri, mau, nub, val	perennial	herb	0	0	0	0	0	0	0	0	0	1	0	0	0	0
Linaceae	Linum	Linum chamissonis Schiede	endemic	coq	perennial	herb	0	0	0	0	0	0	0	0	0	1	0	0	0	0
Linaceae	Linum	Linum macraei Benth.	endemic	ara, bio, coq, lgo, mau, rm, nub, val	perennial	herb	0	0	0	0	0	0	0	0	0	1	0	0	0	0
Loasaceae	Blumenbachia	Blumenbachia silvestris Poepp.	native	ara, bio, lgo, mau, rm, nub, val	perennial	herb	0	0	0	0	0	0	0	0	0	1	0	0	0	0
Loasaceae	Caiophora	Caiophora chuquitensis (Meyen) Urb. & Gilg	native	ant, ayp, tar	perennial	herb, subshrub	0	0	0	0	0	1	0	0	0	1	0	0	0	0
Loasaceae	Loasa	Loasa acanthifolia Desr.	native	ara, bio, lla, lri, mau, nub	perennial	herb	0	0	0	0	0	0	0	0	0	1	0	0	0	0
Loranthaceae	Ligaria	Ligaria cuneifolia (Ruiz & Pav.) Tiegh.	native	coq, lgo, rm, nub, val	perennial	parasitic shrub	0	0	0	0	0	0	0	0	0	1	0	0	0	0
Loranthaceae	Tristerix	Tristerix aphyllus (Miers ex DC.) Barlow & Wiens	endemic	ata, coq, lgo, rm, val	perennial	parasitic shrub	0	0	0	0	1	0	0	0	0	0	0	0	0	0
Loranthaceae	Tristerix	Tristerix corymbosus (L.) Kuijt	native	ara, ata, bio, coq, lgo, lla, lri, mau, rm, nub, val	perennial	parasitic shrub	0	0	0	1	1	0	0	0	0	1	0	0	0	0
Loranthaceae	Tristerix	Tristerix verticillatus (Ruiz & Pav.) Barlow & Wiens	native	ant, ara, bio, coq, lgo, lla, lri, mau, rm, nub, val	perennial	parasitic shrub	0	0	0	1	0	1	0	0	0	1	0	0	0	0
Luzuriagaceae	Luzuriaga	Luzuriaga polyphylla (Hook.) J.F. Macbr	endemic	ara, ays, bio, lla, lri, mag, mau, nub	perennial	climbing subshrub	0	0	0	0	0	0	0	1	0	0	1	0	0	0
Luzuriagaceae	Luzuriaga	Luzuriaga radicans Ruiz & Pav.	native	ara, ays, bio, lgo, lla, lri, mau, nub	perennial	climbing subshrub	1	0	0	0	1	0	0	1	1	1	0	0	0	1
Lycopodiaceae	Austrolycopodium	Austrolycopodium paniculatum (Desv. ex Poir.) Holub	native	ara, ays, bio, lla, lri	perennial	herb	0	0	0	0	0	0	0	0	0	1	0	0	0	0
Malpighiaceae	Dinemandra	Dinemandra ericoides A. Juss.	native	ant, ata, tar	perennial	shrub, subshrub	0	0	0	0	1	0	0	0	0	1	0	0	0	0
Malvaceae	Corynabutilon	Corynabutilon ochsenii (Phil.) Kearney	endemic	ara, lri	perennial	shrub	0	0	0	0	1	0	0	0	0	0	0	0	0	0
Malvaceae	Corynabutilon	Corynabutilon vitifolium (Cav.) Kearney	endemic	ara, bio, lla, lri, val	perennial	tree, shrub	0	0	0	1	1	0	0	0	0	1	0	1	0	0
Malvaceae	Cristaria	Cristaria andicola Gay	native	ant, ata, coq	perennial	herb	0	0	0	0	0	1	0	0	0	0	0	0	0	0
Malvaceae	Nototriche	Nototriche estipulata A.W. Hill ex B.L. Burt	native	ant, ayp, tar	perennial	herb	0	0	0	0	1	0	0	0	0	0	0	0	0	0
Malvaceae	Nototriche	Nototriche rugosa (Phil.) A.W. Hill	native	ant, ayp, ata, tar	perennial	herb	0	1	0	0	0	0	0	0	0	0	0	0	0	0
Malvaceae	Tarasa	Tarasa antna (Phil.) Krapov.	native	ant, ata	annual	herb	0	0	0	0	0	1	0	0	0	0	0	0	0	0
Malvaceae	Tarasa	Tarasa tenella (Cav.) Krapov.	native	ant, ayp, tar	annual, biennial	herb	0	0	0	0	0	1	0	0	0	1	0	0	0	0
Malvaceae	Thespesia	Thespesia populnea (L.) Sol. ex Corrêa	native	val	perennial	tree	0	0	0	0	0	0	0	0	0	0	0	0	1	1
Malvaceae	Triumfetta	Triumfetta semitriloba Jacq.	native	val	perennial	tree	0	0	0	0	0	0	0	0	0	0	0	0	1	1
Misodendraceae	Misodendrum	Misodendrum brachystachium DC.	native	ara, ays, bio, lla, lri, mag, mau, nub	perennial	parasitic subshrub	0	0	0	0	0	0	0	0	0	1	0	0	0	0
Misodendraceae	Misodendrum	Misodendrum linearifolium DC.	native	ara, ays, bio, lgo, lla, lri, mag, mau, rm, nub, val	perennial	parasitic subshrub	0	0	0	0	0	0	0	0	0	1	0	0	0	0
Misodendraceae	Misodendrum	Misodendrum punctulatum DC	native	ara, ays, bio, lla, lri, mag, mau, nub	perennialene	parasitic subshrub	0	0	0	0	0	0	0	0	0	1	0	0	0	0
Misodendraceae	Misodendrum	Misodendrum quadriflorum DC	native	ara, ays, bio, mag, mau, nub	perennial	parasitic subshrub	0	0	0	0	0	0	0	0	0	1	0	0	0	0
Monimiaceae	Laurelia	Laurelia sempervirens (Ruiz & Pav.) Tul.	endemic	ara, bio, lgo, lla, lri, mau, nub	perennial	tree	0	0	0	1	1	0	1	1	1	1	0	0	1	0
Monimiaceae	Laureliopsis	Laureliopsis philippiana (Looser) Schodde	native	ara, ays, bio, lla, lri, mau, nub	perennial	tree	0	0	0	0	0	0	0	0	1	1	0	0	1	0
Monimiaceae	Peumus	Peumus boldus Molina	endemic	ara, bio, coq, lgo, lla, lri, mau, rm, nub, val	perennial	tree	0	0	0	1	1	0	1	0	0	1	0	0	1	1
Montiaceae	Cistanthe	Cistanthe celosioides (Phil.) Carolin ex Hershkovitz	native	ant, ayp, ata, tar	perennial	herb	0	1	0	1	1	1	0	0	0	0	0	0	0	0
Montiaceae	Cistanthe	Cistanthe grandiflora (Lindl.) Schltdl.	endemic	ant, ara, ata, bio, coq, lgo, mau, rm, nub, val	perennial	herb	0	0	0	0	0	0	0	0	0	1	0	0	0	0
Montiaceae	Lenzia	Lenzia chamaepitys Phil.	native	ant, ata, coq	perennial	herb	0	0	0	0	0	1	0	0	0	0	0	0	0	0
Montiaceae	Montia	Montia fontana L.	native	ara, bio, coq, lgo, lla, lri, mag, mau, rm, nub, val	perennial	herb	0	0	0	0	1	0	0	0	0	0	0	0	0	0
Myrtaceae	Amomyrtus	Amomyrtus luma (Molina) D. Legrand & Kausel	native	ara, ays, bio, lla, lri, mau, nub	perennial	tree	0	0	0	0	1	0	0	1	0	1	0	0	0	1
Myrtaceae	Amomyrtus	Amomyrtus meli (Phil.) D. Legrand & Kausel	endemic	ara, bio, lla, lri	perennial	tree	0	0	0	0	1	0	0	0	1	1	0	0	1	0
Myrtaceae	Blepharocalyx	Blepharocalyx cruckshanksii (Hook. & Arn.) Nied	endemic	ara, bio, lgo, lla, lri, mau, rm, nub, val	perennial	tree	0	0	0	0	0	0	0	0	0	0	0	0	1	0
Myrtaceae	Luma	Luma apiculata (DC.) Burret	native	ara, ays, bio, coq, lgo, lla, lri, mau, rm, nub, val	perennial	tree	0	0	0	0	1	0	0	0	0	1	0	0	1	0
Myrtaceae	Luma	Luma chequen (Molina) A. Gray	endemic	ara, bio, coq, lgo, lla, lri, mau, rm, nub, val	perennial	tree, shrub	0	0	0	1	1	0	0	0	0	1	0	0	0	0
Myrtaceae	Myrceugenia	Myrceugenia exsucca (DC.) O. Berg	native	ara, ays, bio, coq, lgo, lla, lri, mau, rm, nub, val	perennial	tree	1	0	0	1	1	0	1	0	1	1	0	0	0	0
Myrtaceae	Myrceugenia	Myrceugenia parvifolia (DC.) Kausel	endemic	ara, bio, lla, lri, mau, nub	perennial	tree, shrub	0	0	0	0	1	0	0	0	0	0	0	0	0	0
Myrtaceae	Myrceugenia	Myrceugenia planipes (Hook. & Arn.) O. Berg	native	ara, ays, bio, lla, lri, nub	perennial	tree	0	0	0	0	1	0	0	0	0	1	0	0	0	0
Myrtaceae	Myrteola	Myrteola nummularia (Poir.) O. Berg	native	ara, ays, bio, lla, lri, mag, nub, val	perennial	shrub, subshrub	0	0	1	0	1	0	0	0	0	0	0	0	0	0
Myrtaceae	Tepualia	Tepualia stipularis (Hook. & Arn.) Griseb.	native	ara, ays, bio, lla, lri, mag, mau, nub	perennial	tree, shrub	0	0	0	0	0	0	1	0	0	1	0	0	1	0
Myrtaceae	Ugni	Ugni candollei (Barnéoud) O. Berg	endemic	ara, bio, lla, lri, mau, nub	perennial	tree	0	0	0	0	1	0	0	0	0	1	0	0	0	0
Myrtaceae	Ugni	Ugni molinae Turcz	native	ara, ays, bio, lgo, lla, lri, mau, nub	perennial	shrub	0	0	0	0	1	0	0	0	0	1	0	0	0	0
Nothofagaceae	Nothofagus	Nothofagus alessandrii Espinosa	endemic	mau	perennial	tree	0	0	0	0	0	0	0	0	0	0	0	0	1	0
Nothofagaceae	Nothofagus	Nothofagus alpina (Poepp. & Endl.) Oerst.	native	ara, bio, lla, lri, mau, nub	perennial	tree	0	0	0	0	0	0	0	0	1	0	0	0	1	0
Nothofagaceae	Nothofagus	Nothofagus antarctica (G. Forst.) Oerst.	native	ara, ays, bio, lla, lri, mag, mau, nub	perennial	tree	0	0	0	0	1	0	1	0	0	0	0	0	0	1
Nothofagaceae	Nothofagus	Nothofagus betuloides (Mirb.) Oerst.	native	ays, lla, lri, mag	perennial	tree	1	0	0	0	0	0	1	0	0	0	0	0	1	1
Nothofagaceae	Nothofagus	Nothofagus dombeyi (Mirb.) Oerst.	native	ara, ays, bio, lgo, lla, lri, mau, nub	perennial	tree	0	0	0	1	1	0	0	0	0	0	0	0	1	0
Nothofagaceae	Nothofagus	Nothofagus glauca (Phil.) Krasser	endemic	bio, lgo, mau, rm, nub	perennial	tree	0	0	0	0	0	0	0	0	0	0	0	0	1	0
Nothofagaceae	Nothofagus	Nothofagus macrocarpa (A. DC.) F.M. Vázquez & R.A. Rodr.	endemic	lgo, rm, val	perennial	tree	0	0	0	0	0	0	0	0	0	0	0	0	1	0
Nothofagaceae	Nothofagus	Nothofagus nitida (Phil.) Krasser	native	ays, lla, lri, mag	perennial	tree	0	0	0	1	0	0	0	0	1	0	0	0	1	0
Nothofagaceae	Nothofagus	Nothofagus obliqua (Mirb.) Oerst.	endemic	ara, bio, lgo, lla, lri, mau, rm, nub, val	perennial	tree	0	0	0	1	1	0	0	1	1	1	0	0	1	1
Nothofagaceae	Nothofagus	Nothofagus pumilio (Poepp. & Endl.) Krasser	native	ara, ays, bio, lla, lri, mag, mau, nub	perennial	tree	0	0	0	0	1	0	1	0	0	1	0	0	0	1
Nyctaginaceae	Allionia	Allionia incarnata L.	native	ant, ayp, ata, tar	perennial	herb	0	0	0	0	0	1	0	0	0	1	0	0	0	0
Onagraceae	Epilobium	Epilobium denticulatum Ruiz & Pav.	native	ant, ayp, bio, coq, tar	perennial	herb	0	0	0	0	0	0	0	0	0	1	0	0	0	0
Onagraceae	Fuchsia	Fuchsia lycioides Andrews	endemic	ata, coq, rm, val	perennial	shrub	0	0	0	0	1	0	0	0	0	0	0	0	0	0
Onagraceae	Fuchsia	Fuchsia magellanica Lam.	native	ara, ays, bio, lgo, lla, lri, mag, mau, rm, nub, val	perennial	shrub	0	0	0	1	1	0	0	0	0	1	0	0	0	0
Onagraceae	Ludwigia	Ludwigia peploides (Kunth) P.H. Raven	native	ant, ara, bio, coq, lgo, lla, lri, mau, rm, nub, val	perennial	aquatic herb	0	0	0	0	1	0	0	0	0	0	0	0	0	0
Onagraceae	Mirabilis	Mirabilis expansa (Ruiz & Pav.) Standl.	native	ayp, tar, val	perennial	herb	0	0	0	0	1	1	0	0	0	0	0	0	0	0
Onagraceae	Oenothera	Oenothera acaulis Cav.	endemic	ara, bio, coq, lgo, lri, mau, rm, nub, val	perennial	herb	0	0	0	0	0	0	0	0	0	1	0	0	0	0
Onagraceae	Oenothera	Oenothera affinis Cambess.	native	ata, coq, rm, val	annual	herb	0	0	0	0	0	0	0	0	0	1	0	0	0	0
Onagraceae	Oenothera	Oenothera stricta Ledeb. ex Link	native	ara, ata, ays, bio, coq, lgo, lla, lri, mag, mau, rm, nub, val	annual, biennial	herb	0	0	0	0	0	0	0	0	0	1	0	0	0	0
Ophioglossaceae	Ophioglossum	Ophioglossum reticulatum L.	native	val	perennial	herb	0	0	0	0	0	0	0	0	0	1	0	0	0	0
Ophioglossaceae	Ophioglossum	Ophioglossum vulgatum L.	native	ays, lla, lri	perennial	herb	0	0	0	0	0	0	0	0	1	0	0	0	0	0
Orchidaceae	Gavilea	Gavilea venosa (Lam.) Garay & Ormd.	endemic	ara, bio, lri, mau, nub	perennial	herb	0	0	0	0	0	0	0	0	0	1	0	0	0	0
Orchidaceae	Myrosmodes	Myrosmodes nervosa (Kraenzl.) Novoa, C. Vargas & Cisternas	endemic	ant, ayp, tar	perennial	herb	0	0	0	0	1	0	0	0	0	0	0	0	0	0
Orobancheaceae	Euphrasia	Euphrasia trifida Poepp. ex Benth.	native	ara, bio, lgo, lla, lri, mau, nub	perennial	herb	0	0	0	0	0	0	0	0	0	1	0	0	0	0
Oxalidaceae	Oxalis	Oxalis adenophylla Gillies ex Hook. & Arn.	native	ara, ays, bio, lgo, lla, lri, mau, rm, nub	perennial	herb	0	0	0	0	1	0	0	0	0	1	0	0	0	0
Oxalidaceae	Oxalis	Oxalis bulbocastanum Phil.	endemic	ant, ayp, ata, tar	perennial	herb	0	0	0	0	1	0	0	0	0	0	0	0	0	0
Oxalidaceae	Oxalis	Oxalis dumetorum Barnéoud	endemic	ara, bio, lgo, lla, lri, mau, nub, val	perennial	herb	0	0	0	0	0	0	0	0	0	1	0	0	0	0
Oxalidaceae	Oxalis	Oxalis enneaphylla Cav.	native	mag	perennial	herb	0	0	0	0	1	0	0	0	0	1	0	0	0	0
Oxalidaceae	Oxalis	Oxalis gigantea Barnéoud	endemic	ant, ata, coq	perennial	shrub	1	0	0	1	1	0	0	0	0	0	0	0	0	0
Oxalidaceae	Oxalis	Oxalis megalorrhiza Jacq.	native	ant, ayp, ata, bio, coq, lgo, mau, rm, nub, tar, val	perennial	herb	0	0	0	0	1	0	0	0	0	1	0	0	0	0
Oxalidaceae	Oxalis	Oxalis perdicaria (Molina) Bertero	native	ara, bio, coq, lgo, lla, lri, mau, rm, nub, val	perennial	herb	0	0	0	0	1	0	0	0	0	0	0	0	0	0
Oxalidaceae	Oxalis	Oxalis rosea Jacq.	endemic	ara, ays, bio, coq, lgo, lla, lri, mau, rm, nub, val	annual	herb	0	0	0	0	1	0	0	0	0	1	0	0	0	1
Oxalidaceae	Oxalis	Oxalis valdiviensis Barnéoud	native	ara, bio, lgo, lla, lri, mau, nub, val	perennial	herb	0	0	0	0	1	0	0	0	0	1	0	0	0	0
Passifloraceae	Passiflora	Passiflora pinnatistipula Cav.	native	coq, val	perennial	climbing shrub	0	0	0	0	1	0	0	0	0	1	0	0	0	0
Philesaceae	Lapageria	Lapageria rosea Ruiz & Pav.	endemic	ara, bio, coq, lgo, lla, lri, mau, nub, val	perennial	shrub	0	0	0	0	1	0	0	1	1	1	0	0	0	0
Philesaceae	Philesia	Philesia magellanica J.F. Gmel.	native	ays, lla, lri, mag	perennial	climbing shrub	0	0	0	0	1	0	0	0	0	1	0	0	0	1
Phrymaceae	Erythranthe	Erythranthe glabrata (Kunth) G.L. Nesom	native	ant, ara, ayp, ata, ays, bio, coq, lgo, lla, lri, mag, mau, rm, nub, tar, val	annual	herb	0	0	0	0	1	1	0	0	0	1	0	0	0	0
Phrymaceae	Erythranthe	Erythranthe lutea (L.) G.L. Nesom	native	ara, ata, ays, bio, coq, lgo, lla, lri, mau, rm, nub, val	perennial	herb	0	0	0	0	1	0	0	0	0	0	0	0	0	0
Phytolaccaceae	Anisomeria	Anisomeria coriacea D. Don	native	coq, lgo, mau, rm, val	perennial	herb	0	0	0	0	0	0	0	0	0	1	0	0	0	0
Phytolaccaceae	Ercilla	Ercilla spicata (Bertero) Moq	endemic	ara, bio, lgo, lri, mau, rm, nub, val	perennial	climbing shrub	0	0	0	0	0	0	0	0	1	1	0	0	0	0
Phytolaccaceae	Ercilla	Ercilla syncarpellata Nowicke	endemic	ays, lla, lri, mau	perennial	climbing shrub	0	0	0	0	0	0	0	1	0	1	0	0	0	0
Plantaginaceae	Bacopa	Bacopa monnieri (L.) Pennell	native	ant, ayp, ata, coq, mau, tar	annual	herb	0	0	0	0	1	0	0	0	0	1	0	0	0	0
Plantaginaceae	Callitriche	Callitriche terrestris Raf.	native	ant, ara, ays, bio, lla, lri, rm, nub, val	annual	herb	0	0	0	0	0	0	0	0	0	1	0	0	0	0
Plantaginaceae	Gratiola	Gratiola peruviana L.	native	ara, ata, bio, lgo, lla, lri, mau, nub	perennial	herb	0	0	0	0	0	0	0	0	1	1	0	0	0	0
Plantaginaceae	Hebe	Hebe elliptica (G. Forst.) Pennell	native	ays, mag	perennial	shrub	0	0	0	0	0	0	1	0	0	0	0	0	0	0
Plantaginaceae	Monttea	Monttea chilensis Gay	endemic	ant, coq	perennial	tree, shrub	0	0	0	1	0	0	0	0	0	0	0	0	0	0
Plantaginaceae	Ourisia	Ourisia coccinea (Cav.) Pers.	native	ara, bio, coq, lgo, lri, mau, nub	perennial	herb	0	0	0	0	0	0	0	0	0	1	0	0	0	0
Plantaginaceae	Ourisia	Ourisia microphylla Poepp. & Endl.	native	bio, mau, nub	perennial	subshrub	0	0	0	0	0	0	0	0	0	1	0	0	0	0
Plantaginaceae	Plantago	Plantago australis Lam.	native	ara, ays, bio, lla, lri, mag, nub, val	perennial	herb	0	0	0	0	1	0	0	0	0	0	0	0	0	0
Plantaginaceae	Plantago	Plantago maritima L.	native	mag	perennial	herb	0	0	0	0	0	0	0	0	0	1	0	0	0	0
Plantaginaceae	Plantago	Plantago tubulosa Decne.	native	ant, ayp, tar	perennial	herb	0	0	0	0	1	1	0	0	0	1	0	0	0	0
Plantaginaceae	Stemodia	Stemodia durantifolia (L.) Sw.	native	ant, ara, ata, bio, coq, lgo, mau, rm, nub, val	perennial	aquatic herb	0	0	0	0	0	0	0	0	0	1	0	0	0	0
Plumbaginaceae	Armeria	Armeria maritima (Mill.) Willd.	native	ara, ays, bio, coq, lgo, lla, mag, mau, rm, nub, val	perennial	herb	0	0	0	0	1	0	0	0	0	0	0	0	0	0
Poaceae	Agrostis	Agrostis perennans (Walter) Tuck.	native	ara, bio, lla, lri, mag, mau, nub	perennial	herb	0	0	0	0	1	0	0	0	0	0	0	0	0	0
Poaceae	Agrostis	Agrostis umbellata Colla	native	ays, bio, lgo, rm, val	perennial	herb	0	0	0	0	0	1	0	0	0	0	0	0	0	0
Poaceae	Anatherostipa	Anatherostipa venusta (Phil.) Penail.	endemic	ant, ayp, tar	perennial	herb	1	0	0	0	0	1	0	0	0	1	0	0	0	1
Poaceae	Anthoxanthum	Anthoxanthum altissimum (Steud.) Veldkamp	endemic	ara, ays, bio, lla, lri	perennial	herb	1	0	0	0	0	0	0	0	0	0	0	0	0	0
Poaceae	Anthoxanthum	Anthoxanthum utriculatum (Ruiz & Pav.) Y. Schouten & Veldkamp	native	ara, bio, lla, lri, mau, rm, nub	perennial	herb	1	0	0	0	0	1	0	1	0	1	0	0	0	0
Poaceae	Bromus	Bromus berteroanus Colla	native	ant, ara, ayp, ata, ays, bio, coq, lgo, mau, rm, nub, val	perennial	herb	0	0	0	0	1	0	0	0	0	0	0	0	0	0
Poaceae	Bromus	Bromus catharticus Vahl	native	ant, ara, ayp, ays, bio, coq, lgo, lla, lri, mag, mau, rm, nub, val	perennial	herb	0	0	0	0	1	1	0	0	0	1	0	0	0	0
Poaceae	Bromus	Bromus mango E. Desv.	native	ara, rm	perennial	herb	0	0	0	0	1	0	0	0	0	0	0	0	0	0
Poaceae	Cenchrus	Cenchrus chilensis (E. Desv.) Morrone	native	ant, ata, coq, tar, val	perennial	herb	1	0	0	0	0	0	0	0	0	0	0	0	0	1
Poaceae	Chusquea	Chusquea culeou E. Desv.	native	ara, ays, bio, coq, lgo, lla, lri, mau, nub, val	perennial	herb	1	0	0	0	1	0	0	1	0	1	0	0	0	0
Poaceae	Chusquea	Chusquea quila Kunth	endemic	ara, ays, bio, lgo, lla, lri, mau, nub	perennial	herb	1	0	0	1	1	1	1	1	0	1	0	0	0	0
Poaceae	Chusquea	Chusquea uliginosa Phil.	native	ays, lla, lri	perennial	herb	0	0	0	0	1	0	0	0	0	0	0	0	0	0
Poaceae	Cortaderia	Cortaderia araucana Stapf emend. Testoni & Villamil	native	ara, ays, bio, lgo, lla, lri, mau, rm, nub, val	perennial	herb	0	0	0	0	0	0	0	1	0	0	0	0	0	0
Poaceae	Cortaderia	Cortaderia selloana (Schult. & Schult. f.) Asch. & Graebn.	native	ant, ara, ayp, ata, ays, bio, coq, lla, rm, nub, tar, val	perennial	herb	0	0	0	0	0	0	0	1	0	0	0	0	0	0
Poaceae	Cortaderia	Cortaderia speciosa (Nees & Meyen) Stapf	native	ara, ata, ays, bio, coq, lla, mag, mau, rm, nub, val	perennial	herb	1	0	0	0	0	1	0	1	0	1	0	0	0	0
Poaceae	Deschampsia	Deschampsia caespitosa (L.) P. Beauv.	native	bio, lgo, mau, nub	perennial	herb	0	0	0	0	1	0	0	0	0	0	0	0	0	0
Poaceae	Deyeuxia	Deyeuxia cabrerae (Parodi) Parodi	native	ant	perennial	herb	0	0	0	0	0	1	0	0	1	0	0	0	0	0
Poaceae	Deyeuxia	Deyeuxia curvula Wedd.	native	ant, ayp, tar	perennial	herb	0	0	0	1	0	1	0	0	0	0	0	0	0	0
Poaceae	Deyeuxia	Deyeuxia eminens J. Presl	native	ant, ayp, ata, coq, tar	perennial	herb	1	0	0	0	0	1	0	1	0	0	0	0	0	1
Poaceae	Dielsiochloa	Dielsiochloa floribunda (Pilg.) Pilg.	native	ant, ayp, tar	perennial	herb	0	0	0	0	0	1	0	0	0	0	0	0	0	0
Poaceae	Distichlis	Distichlis scoparia (Nees ex Kunth) Arechav.	native	ant, ara, ayp, ata, bio, coq, lri, rm, tar, val	perennial	herb	0	0	0	0	0	1	0	0	0	0	0	0	0	0
Poaceae	Distichlis	Distichlis spicata (L.) Greene	native	ant, ayp, ata, tar	perennial	herb	0	0	0	0	1	1	0	0	0	1	0	0	0	0
Poaceae	Elymus	Elymus scabriglumis (Hack.) A. Löve	native	ant, ays, lla, mag	perennial	herb	0	0	0	0	0	1	0	0	0	0	0	0	0	0
Poaceae	Eragrostis	Eragrostis mexicana (Hornem.) Link	native	ant, ara, ayp, ata, bio, coq, lgo, lri, mau, rm, nub, tar, val	annual	herb	0	0	0	0	0	1	0	0	0	0	0	0	0	0
Poaceae	Eragrostis	Eragrostis peruviana (Jacq.) Trin.	native	ant, ayp, val	annual	herb	0	0	0	0	0	1	0	0	0	0	0	0	0	0
Poaceae	Festuca	Festuca acanthophylla E. Desv.	native	ant, ara, bio, lri, rm, nub	perennial	herb	0	0	0	0	0	0	0	1	0	0	0	0	0	0
Poaceae	Festuca	Festuca chrysophylla Phil.	native	ant, ayp, tar	perennial	herb	1	0	0	0	0	1	0	0	0	1	0	0	0	0
Poaceae	Festuca	Festuca gracillima Hook.f	native	ays, mag, nub	perennial	herb	0	0	0	0	0	0	0	0	0	0	0	0	0	1
Poaceae	Festuca	Festuca hypsophyla Phil.	native	ant, ayp, ata, tar	perennial	herb	1	0	0	0	0	1	0	0	0	0	0	0	0	0
Poaceae	Festuca	Festuca magellanica Lam.	native	ays, bio, coq, lla, mag, mau, rm, nub, val	perennial	herb	0	0	0	0	0	1	0	0	0	0	0	0	0	0
Poaceae	Munroa	Munroa andina Phil.	native	ant, tar	annual	herb	0	0	0	0	0	1	0	0	0	0	0	0	0	0
Poaceae	Nassella	Nassella chilensis (Trin.) E. Desv	native	ant, ara, ayp, bio, coq, lgo, mau, rm, nub, val	perennial	herb	0	0	0	0	0	0	0	1	0	0	0	0	0	1
Poaceae	Nassella	Nassella nardoides (Phil.) Barkworth	native	ant, ayp, ata, tar	perennial	herb	0	0	0	0	0	1	0	0	0	0	0	0	0	0
Poaceae	Pappostipa	Pappostipa frigida (Phil.) Romasch.	native	ant, ayp, ata, coq, mau, rm, tar	perennial	herb	0	0	0	0	0	1	0	0	1	0	0	0	0	0
Poaceae	Pappostipa	Pappostipa vaginata (Phil.) Romasch	native	ant, ayp, ata, coq, rm, tar, val	perennial	herb	0	0	0	0	0	0	0	0	0	0	0	0	1	0
Poaceae	Paspalum	Paspalum vaginatum Sw.	native	ant, ara, ata, bio, coq, lla, lri, mau, rm, nub, tar, val	perennial	herb	0	0	0	0	0	0	0	0	0	1	0	0	0	0
Poaceae	Piptochaetium	Piptochaetium bicolor (Vahl) E. Desv	native	ara, bio, lgo, lri, mau, rm, nub, val	perennial	herb	0	0	0	0	0	0	0	0	0	1	0	0	0	0
Poaceae	Poa	Poa flabellata (Lam.) Raspail	native	mag	perennial	herb	0	0	0	0	1	0	0	0	0	0	0	0	0	0
Poaceae	Polypogon	Polypogon australis Brongn.	native	ant, ara, ayp, ata, ays, bio, coq, lgo, lla, lri, mau, rm, nub, tar, val	perennial	herb	0	0	0	0	0	1	0	0	0	0	0	0	0	0
Poaceae	Polypogon	Polypogon interruptus Kunth	native	ant, ayp, ata, bio, coq, lgo, lla, mau, rm, nub, tar, val	perennial	herb	0	0	0	0	0	1	0	0	0	0	0	0	0	0
Poaceae	Puccinellia	Puccinellia frigida (Phil.) I.M. Johnst.	native	ant, ayp, ata, coq, tar	perennial	herb	0	0	0	0	0	1	0	0	0	0	0	0	0	0
Podocarpaceae	Podocarpus	Podocarpus nubigena Lindl.	native	ara, ays, lla, lri, mag	perennial	tree	0	0	0	0	1	0	0	0	0	0	0	0	1	0
Podocarpaceae	Podocarpus	Podocarpus saligna D. Don	endemic	ara, bio, lla, lri, mau, nub	perennial	tree	0	0	0	0	1	0	0	0	0	0	0	0	0	0
Podocarpaceae	Prumnopitys	Prumnopitys andina (Poepp. ex Endl.) de Laub.	native	ara, bio, mau, nub	perennial	tree	0	0	0	0	1	0	0	0	0	1	0	0	1	0
Podocarpaceae	Saxegothaea	Saxegothaea conspicua Lindl.	native	ara, ays, bio, lla, lri, mau, nub	perennial	tree	0	0	0	0	0	0	1	0	0	0	0	0	1	0
Polygalaceae	Polygala	Polygala gnidioides Willd.	native	ara, ays, bio, coq, lgo, lla, lri, mau, rm, nub, val	biennial, perennial	herb	0	0	0	0	0	0	0	0	0	1	0	0	0	0
Polygonaceae	Chorizanthe	Chorizanthe commissuralis J. Remy	native	ant, ayp, ata, coq, tar	annual	herb	0	0	0	0	1	0	0	0	0	0	0	0	0	0
Polygonaceae	Chorizanthe	Chorizanthe vaginata Benth	native	ata, coq, rm, val, lgo, mau	perennial	subshrub	0	0	0	0	0	0	0	0	0	1	0	0	0	0
Polygonaceae	Muehlenbeckia	Muehlenbeckia hastulata (Sm.) I.M. Johnst.	native	ara, ayp, ata, bio, coq, lgo, lla, lri, mau, rm, nub, tar, val	perennial	shrub	0	0	0	1	1	0	0	1	0	1	0	1	0	0
Polygonaceae	Polygonum	Polygonum sanguinaria J. Remy	endemic	ays, bio, coq, rm, val	perennial	subshrub	0	0	0	0	1	0	0	0	0	1	0	0	0	0
Polygonaceae	Rumex	Rumex magellanicus Campd.	native	ays, coq, mag	perennial	herb	0	0	0	0	0	0	0	0	0	0	0	1	0	0
Polygonaceae	Rumex	Rumex maricola J. Remy	endemic	ara, ays, bio, coq, lgo, lla, lri, mau, rm, nub, val	perennial	herb	0	0	0	0	1	0	0	0	0	0	0	0	0	0
Polygonaceae	Rumex	Rumex romassa J. Remy	native	ara, ays, bio, lla, lri	perennial	herb	0	0	0	1	0	0	0	0	1	1	0	0	0	0
Polypodiaeae	Polypodium	Polypodium pycnocarpum C. Chr.	native	ant	perennial	herb	0	0	0	0	0	0	0	0	0	1	0	0	0	0
Polypodiaeae	Synammia	Synammia feuillei (Bertero) Copel.	native	ara, ays, bio, coq, lgo, lla, lri, mag, mau, nub, val	perennial	epiphytic herb	0	0	0	0	0	0	0	0	0	1	0	0	0	0
Potamogetonaceae	Stuckenia	Stuckenia filiformis (Pers.) Boehm.	native	ant, ayp, ata, bio, coq, mag, tar	perennial	aquatic herb	0	0	0	0	0	1	0	0	0	0	0	0	0	0
Primulaceae	Anagallis	Anagallis alternifolia Cav.	native	ant, ara, ata, ays, bio, coq, lgo, lla, lri, mag, mau, rm, nub, val	perennial	herb	0	0	0	0	0	0	0	0	0	1	0	0	0	0
Primulaceae	Lysimachia	Lysimachia sertulata Baudo	native	ara, bio, lla, lri, mau, nub	perennial	herb	0	0	0	0	0	0	0	0	0	1	0	0	0	0
Proteaceae	Embothrium	Embothrium coccineum J.R. Forst. & G. Forst.	native	ara, ays, bio, lla, lri, mag, mau, nub	perennial	tree	0	0	0	1	1	0	0	1	0	1	0	1	1	0
Proteaceae	Gevuina	Gevuina avellana Molina	native	ara, bio, lla, lri, mau, nub	perennial	tree	0	1	0	1	1	1	0	0	1	1	0	0	1	0
Proteaceae	Lomatia	Lomatia dentata (Ruiz & Pav.) R. Br.	native	ara, bio, coq, lgo, lla, lri, mau, nub, val	perennial	tree	0	0	0	0	0	0	0	0	0	0	0	0	1	0
Proteaceae	Lomatia	Lomatia ferruginea (Cav.) R. Br	native	ara, ays, bio, lla, lri, mag, mau, nub	perennial	tree	0	0	0	1	0	0	0	0	0	1	0	0	1	0
Proteaceae	Lomatia	Lomatia hirsuta (Lam.) Diels	native	ara, bio, coq, lgo, lla, lri, mau, nub, val	perennial	tree	0	0	0	1	0	0	0	0	0	1	0	0	1	0
Pteridaceae	Adiantum	Adiantum chilense Kaulf.	native	ara, ata, ays, bio, coq, lgo, lla, lri, mag, mau, rm, nub, tar, val	perennial	herb	0	0	0	0	0	0	0	0	0	1	0	0	0	0
Pteridaceae	Argyrochosma	Argyrochosma nivea (Poir.) Windham	native	ant, ayp, tar	perennial	herb	0	0	0	0	0	0	0	0	0	0	0	0	0	1
Pteridaceae	Cheilanthes	Cheilanthes glauca (Cav.) Mett.	native	ara, ays, bio, coq, lgo, lla, mau, rm, nub, val	perennial	herb	0	0	0	0	0	0	0	0	0	1	0	0	0	0
Pteridaceae	Cheilanthes	Cheilanthes hypoleuca (Kunze) Mett.	native	ant, ara, ata, bio, coq, lgo, mau, rm, nub, val	perennial	herb	0	0	0	0	0	0	0	0	0	1	0	0	0	0
Pteridaceae	Cheilanthes	Cheilanthes mollis (Kunze) C. Presl	native	ant, ata, coq, lgo, lla, rm, tar, val	perennial	herb	0	0	0	0	0	0	0	0	0	1	0	0	0	0
Pteridaceae	Cheilanthes	Cheilanthes myriophylla Desv.	native	ayp	perennial	herb	0	0	0	0	0	0	0	0	0	0	0	0	0	1
Pteridaceae	Cheilanthes	Cheilanthes pilosa Goldm.	native	tar	perennial	herb	0	0	0	0	0	0	0	0	0	0	0	0	0	1
Pteridaceae	Myriopteris	Myriopteris aurea (Poir.) Grusz & Windham	native	ant	perennial	herb	0	0	0	0	0	0	0	0	0	0	0	0	0	1
Pteridaceae	Pellaea	Pellaea myrtillifolia Mett. ex Kuhn	endemic	ata, coq, lgo, rm, val	perennial	herb	0	0	0	0	0	0	0	0	0	1	0	0	0	0
Pteridaceae	Pellaea	Pellaea ternifolia (Cav.) Link	native	ant, ara, ayp, bio, lgo, lri, tar, val	perennial	herb	0	0	0	0	0	0	0	0	0	1	0	0	0	0
Quillajaceae	Quillaja	Quillaja saponaria Molina	native	ara, bio, coq, lgo, mau, rm, nub, val	perennial	tree	0	1	1	0	0	0	0	0	0	1	0	0	1	1
Ranunculaceae	Caltha	Caltha sagittata Cav.	native	ara, ays, bio, coq, lgo, lla, mag, mau, rm, nub	perennial	herb	0	0	0	0	0	0	0	0	0	1	0	0	0	0
Ranunculaceae	Halerpestes	Halerpestes uniflora (Phil. ex Reiche) Emadzade, Lehnebach, P. Lockh. & Hörandl	native	ant, ayp, ata, ays, mag, mau, tar	perennial	herb	0	0	0	0	0	1	0	0	0	0	0	0	0	0
Ranunculaceae	Ranunculus	Ranunculus acaulis Banks & Sol. ex DC.	native	ays, lla, mag	annual	herb	0	0	0	0	0	0	0	0	0	1	0	0	0	0
Ranunculaceae	Ranunculus	Ranunculus chilensis DC.	native	ara, ays, bio, coq, lgo, lla, lri, mag, mau, rm, nub, val	annual	herb	0	0	0	0	0	0	0	0	0	1	0	0	0	0
Ranunculaceae	Ranunculus	Ranunculus minutiflorus Bertero ex Phil.	native	ara, ays, bio, coq, lgo, lla, lri, mag, mau, rm, nub	perennial	herb	0	0	0	0	0	0	0	0	0	1	0	0	0	0
Ranunculaceae	Ranunculus	Ranunculus peduncularis Sm.	native	ara, ays, bio, coq, lgo, lla, lri, mag, mau, rm, nub	perennial	herb	0	0	0	0	0	0	0	0	0	1	0	0	0	0
Restionaceae	Apodasmia	Apodasmia chilensis (Gay) B.G. Briggs & L.A.S. Johnson	endemic	ara, ays, bio, lla, lri, mag	perennial	herb	1	0	0	0	0	0	0	0	0	0	0	0	0	0
Rhamnaceae	Colletia	Colletia hystrix Clos	native	ara, ata, ays, bio, coq, lgo, lla, lri, mau, rm, nub, val	perennial	shrub	0	0	1	0	0	0	0	0	0	0	0	0	0	0
Rhamnaceae	Colletia	Colletia ulicina Gillies & Hook.	endemic	bio, coq, lgo, mau, rm, val	perennial	shrub	0	0	1	0	0	0	0	0	0	1	0	0	0	0
Rhamnaceae	Discaria	Discaria chacaye (G. Don) Tortosa	native	ara, ays, bio, lgo, lla, lri, mag, mau, rm, nub, val	perennial	tree, shrub	0	0	0	0	0	0	0	0	0	1	0	0	1	0
Rhamnaceae	Retanilla	Retanilla ephedra (Vent.) Brongn.	endemic	ara, bio, lgo, mau, rm, nub, val	perennial	shrub	0	0	0	0	1	0	0	0	0	1	0	0	0	0
Rhamnaceae	Retanilla	Retanilla trinervia (Gillies & Hook.) Hook. & Arn.	endemic	ara, bio, lri, mau, nub	perennial	shrub	0	0	0	0	0	0	0	0	0	1	0	0	0	1
Rhamnaceae	Rhamnus	Rhamnus diffusus Clos	endemic	ara, bio, lri, mau, nub	perennial	shrub	0	0	0	0	0	0	0	0	0	1	0	0	0	0
Rhamnaceae	Trevoa	Trevoa quinquenervia Gillies & Hook.	endemic	coq, lgo, mau, rm, nub, val	perennial	shrub	0	0	0	0	0	0	1	0	0	1	0	0	0	0
Rosaceae	Acaena	Acaena argentea Ruiz & Pav.	native	ara, bio, lgo, lla, mau, nub	perennial	herb	0	0	0	0	0	0	0	0	0	1	0	0	0	0
Rosaceae	Acaena	Acaena magellanica (Lam.) Vahl	native	ant, ara, ayp, ata, ays, bio, coq, lgo, lla, lri, mag, mau, rm, nub, tar, val	perennial	herb	0	0	0	0	0	1	0	0	0	1	0	0	0	0
Rosaceae	Acaena	Acaena ovalifolia Ruiz & Pav.	native	ara, ays, bio, coq, lgo, lla, lri, mag, mau, rm, nub	perennial	herb	0	1	0	1	0	0	0	0	0	1	0	0	0	0
Rosaceae	Acaena	Acaena pinnatifida Ruiz & Pav.	native	ara, ays, bio, coq, lgo, lla, lri, mag, mau, rm, nub, val	perennial	herb	0	0	0	0	0	0	0	0	0	1	0	0	0	0
Rosaceae	Acaena	Acaena splendens Hook. & Arn.	native	bio, coq, lgo, mau, rm, nub, val	perennial	herb	0	0	0	0	0	0	0	0	0	1	0	0	0	0
Rosaceae	Acaena	Acaena trifida Ruiz & Pav.	endemic	ant, ata, rm	perennial	herb	0	0	0	0	0	0	0	0	0	1	0	0	0	0
Rosaceae	Fragaria	Fragaria chiloensis (L.) Mill.	native	ara, ays, bio, lgo, lla, lri, mag, mau, nub	perennial	herb	0	0	0	0	1	0	0	0	1	1	0	0	0	0
Rosaceae	Geum	Geum andicola (Phil.) Reiche	native	lla	perennial	herb	0	0	0	0	0	0	0	0	0	1	0	0	0	0
Rosaceae	Geum	Geum magellanicum Comm. ex Pers.	native	ara, ays, lgo, lla, lri, mag	perennial	herb	0	0	0	0	0	0	0	0	0	1	0	1	0	0
Rosaceae	Geum	Geum quellyon Sweet	endemic	ara, ays, bio, lgo, lla, lri, mag, mau, rm, nub, val	perennial	herb	0	0	0	0	0	0	0	0	0	1	0	0	0	0
Rosaceae	Kageneckia	Kageneckia oblonga Ruiz & Pav.	native	ara, bio, coq, lgo, mau, rm, nub, val	perennial	herb	0	0	0	0	0	0	1	0	0	1	0	0	1	0
Rosaceae	Margyricarpus	Margyricarpus pinnatus (Lam.) Kuntze	native	ant, ara, bio, coq, lgo, lla, lri, mau, rm, nub, val	perennial	shrub, subshrub	0	0	0	0	1	0	0	0	0	1	0	0	0	0
Rosaceae	Polylepis	Polylepis tarapacana Phil.	native	ant, ayp, tar	perennial	herb	1	0	0	0	0	0	1	1	0	1	0	0	0	0
Rosaceae	Rubus	Rubus geoides Sm.	native	ara, ays, bio, lla, lri, mag	perennial	herb	0	0	0	0	1	0	0	0	0	1	0	0	0	0
Rosaceae	Rubus	Rubus radicans Cav.	native	ara, ays, lla, mag	perennial	herb	0	0	0	0	1	0	0	0	0	0	0	0	0	0
Rosaceae	Tetraglochin	Tetraglochin alatum (Gillies ex Hook. & Arn.) Kuntze	native	ata, bio, coq, lgo, mau, rm, nub, val	perennial	shrub	0	0	0	0	0	0	0	0	0	1	0	0	0	0
Rubiaceae	Galium	Galium hypocarpium (L.) Endl. ex Griseb.	native	ant, ara, ays, bio, coq, lgo, lla, lri, mau, rm, nub, val	perennial	herb	0	0	0	1	0	0	0	0	0	1	0	0	0	0
Rubiaceae	Galium	Galium suffruticosum Hook. & Arn.	native	ata, coq, lgo, mau, rm, val	perennial	subshrub	0	0	0	1	0	0	0	0	0	0	0	0	0	0
Rubiaceae	Nertera	Nertera granadensis (Mutis ex L.f.) Druce	native	ara, ays, bio, coq, lla, lri, mag, mau, nub, val	perennial	herb	0	0	0	0	1	0	0	0	0	1	0	0	0	0
Rutaceae	Pitavia	Pitavia punctata (Ruiz & Pav.) Molina	endemic	ara, bio, mau, nub	perennial	tree	0	0	0	0	0	0	0	0	0	1	0	0	0	0
Salicaceae	Azara	Azara dentata Ruiz & Pav.	endemic	ara, bio, coq, lgo, mau, rm, nub, val	perennial	shrub	0	0	0	0	1	0	0	0	0	0	0	0	0	0
Salicaceae	Azara	Azara lanceolata Hook.f.	native	ara, ays, bio, lla, lri, nub	perennial	tree, shrub	0	0	0	0	0	0	0	0	0	1	0	0	0	0
Salicaceae	Azara	Azara microphylla Hook.f.	native	ara, bio, coq, lla, lri, mau, nub	perennial	tree, shrub	0	0	0	0	0	0	0	0	1	1	0	0	0	0
Salicaceae	Azara	Azara serrata Ruiz & Pav.	endemic	ara, bio, coq, lgo, lla, lri, mau, rm, nub, val	perennial	tree, shrub	0	0	0	0	0	0	0	0	1	1	0	0	0	0
Salicaceae	Salix	Salix humboldtiana Willd.	native	ant, ara, ayp, ata, bio, coq, lgo, mau, rm, nub, tar, val	perennial	tree	0	0	0	0	0	0	0	0	0	1	0	0	0	1
Santalaceae	Myoschilos	Myoschilos oblongum Ruiz & Pav.	native	ara, ays, bio, coq, lgo, lla, lri, mag, mau, rm, nub, val	perennial	shrub	0	0	0	0	0	0	0	0	0	1	0	0	0	0
Sapindaceae	Llagunoa	Llagunoa glandulosa (Hook. & Arn.) G. Don	endemic	ant, ata, coq, lgo, rm, val	perennial	shrub	0	0	0	0	0	0	0	0	1	0	0	0	0	0
Sapotaceae	Pouteria	Pouteria splendens (A. DC.) Kuntze	endemic	coq, val	perennial	tree, shrub	0	0	0	0	1	0	0	0	0	0	0	0	0	0
Schoepfiaceae	Arjona	Arjona patagonica Hombr. & Jacq. ex Decne.	native	ara, coq, lgo, mag, nub, val	perennial	herb	0	0	0	0	1	0	0	0	0	0	0	0	0	0
Schoepfiaceae	Quinchamalium	Quinchamalium chilense Molina	native	ant, ara, ayp, ata, ays, bio, coq, lgo, lla, lri, mau, rm, nub, tar, val	perennial	herb	0	0	0	0	1	0	0	0	0	1	0	0	0	0
Scrophulariaceae	Buddleja	Buddleja globosa Hope	native	ara, ayp, bio, coq, lgo, lla, lri, mau, rm, nub, val	perennial	shrub	0	0	0	1	1	0	0	0	0	1	0	1	0	1
Solanaceae	Cestrum	Cestrum parqui L’Hér.	native	ant, ara, ayp, ata, bio, coq, lgo, lri, mau, rm, nub, tar, val	perennial	shrub	0	0	0	0	0	0	0	0	1	1	0	0	0	0
Solanaceae	Dunalia	Dunalia spinosa (Meyen) Dammer	native	ayp, tar	perennial	shrub	0	0	0	0	1	0	1	0	0	1	0	0	0	0
Solanaceae	Fabiana	Fabiana bryoides Phil.	native	ant, ayp, ata, coq	perennial	shrub	0	0	0	0	0	0	1	0	1	0	0	0	0	0
Solanaceae	Fabiana	Fabiana densa J. Remy	native	ayp, ata, tar	perennial	shrub	0	0	0	0	0	1	0	0	0	0	0	0	0	0
Solanaceae	Fabiana	Fabiana denudata Miers	native	ant, ayp, tar	perennial	shrub	0	0	0	0	0	1	1	0	1	1	0	1	0	0
Solanaceae	Fabiana	Fabiana imbricata Ruiz & Pav.	native	ara, ata, bio, coq, lgo, lri, mau, rm, nub, val	perennial	shrub	0	0	0	0	1	0	0	0	0	1	0	1	0	0
Solanaceae	Fabiana	Fabiana ramulosa (Wedd.) Hunz. & Barboza	native	ant, ayp, tar	perennial	shrub	0	0	0	0	1	0	1	0	1	1	0	0	0	1
Solanaceae	Fabiana	Fabiana squamata Phil.	native	ant, tar	perennial	shrub	0	0	0	0	1	1	1	0	1	1	0	1	0	0
Solanaceae	Latua	Latua pubiflora (Griseb.) Baill.	endemic	lla, lri	perennial	tree, shrub	0	0	0	0	0	0	0	0	1	1	1	0	0	1
Solanaceae	Lycium	Lycium chilense Miers ex Bertero	native	ata, coq	perennial	shrub	0	0	0	0	1	0	0	0	0	1	0	0	0	0
Solanaceae	Lycium	Lycium humile Phil.	native	ant, ata, rm, tar	perennial	shrub	0	0	0	0	1	0	0	0	0	0	0	0	0	0
Solanaceae	Nicandra	Nicandra physalodes (L.) Gaertn.	native	ayp, coq, rm, tar, val	annual	herb	0	0	0	0	0	0	0	0	0	1	0	0	0	0
Solanaceae	Physalis	Physalis peruviana L.	native	ayp, coq, lgo, rm, val	perennial	herb	0	0	0	0	1	0	0	0	0	1	0	0	0	0
Solanaceae	Physalis	Physalis viscosa L.	native	ara, ata, bio, coq, rm, tar, val	perennial	herb	0	0	0	0	1	0	0	0	0	1	0	0	0	0
Solanaceae	Solanum	Solanum americanum Mill.	native	ant, coq, lgo, rm, val	perennial	subshrub	0	0	0	0	1	0	0	0	0	0	0	0	0	0
Solanaceae	Solanum	Solanum crispum Ruiz & Pav.	native	ara, ays, bio, coq, lgo, lla, lri, mau, rm, nub, val	perennial	shrub	0	0	0	1	0	0	0	0	0	1	0	0	0	0
Solanaceae	Solanum	Solanum elaeagnifolium Cav.	native	ant, ayp, ata, coq, rm, tar, val	perennial	herb	0	0	1	0	0	0	0	0	0	0	0	0	0	0
Solanaceae	Solanum	Solanum forsteri Seem.	native	val	perennial	herb	0	0	0	0	1	0	0	0	0	1	0	0	0	0
Solanaceae	Solanum	Solanum maglia Schltdl.	native	ara, bio, coq, lla, mau, nub, val	perennial	herb	0	0	0	0	1	0	0	0	0	0	0	0	0	0
Solanaceae	Solanum	Solanum montanum L.	native	ant, ayp, ata, coq, tar	perennial	herb	0	0	0	0	1	0	0	0	0	0	0	0	0	0
Solanaceae	Solanum	Solanum sisymbriifolium Lam.	native	nub, val	perennial	herb	0	0	0	0	1	0	0	0	0	0	0	0	0	0
Solanaceae	Solanum	Solanum valdiviense Dunal	native	ara, ays, bio, lla, lri, mau, rm, nub	perennial	shrub	0	0	0	0	0	0	0	0	0	1	0	0	0	0
Solanaceae	Vestia	Vestia foetida Hoffmanns.	endemic	ara, bio, lgo, lri, nub, val	perennial	shrub	0	0	1	1	0	0	0	0	1	1	1	0	0	0
Tecophilaceae	Conanthera	Conanthera bifolia Ruiz & Pav.	endemic	ara, bio, lgo, mau, rm, nub, val	perennial	herb	0	0	0	0	1	0	0	0	0	0	0	0	0	0
Tecophilaceae	Conanthera	Conanthera campanulata Lindl.	endemic	ant, ara, bio, coq, lgo, mau, rm, nub, tar, val	perennial	herb	0	0	0	0	1	0	0	0	0	0	0	0	0	0
Tecophilaceae	Zephyra	Zephyra elegans D. Don	endemic	ant, ata, coq, tar	perennial	herb	0	0	0	0	1	0	0	0	0	0	0	0	0	0
Thymelaeaceae	Ovidia	Ovidia andina (Poepp. & Endl.) Meisn.	native	ara, ays, bio, lla, lri, mau, nub	perennial	shrub	0	0	0	0	0	0	0	0	0	1	0	0	0	0
Thymelaeaceae	Ovidia	Ovidia pillo-pillo (Gay) Meisn.	endemic	ara, ays, bio, lla, lri	perennial	shrub	0	0	0	1	0	0	1	0	0	1	0	0	1	1
Tropaeolaceae	Tropaeolum	Tropaeolum brachyceras Hook. & Arn.	endemic	coq, lgo, mau, rm, val	perennial	herb	0	0	0	0	1	0	0	0	0	0	0	0	0	0
Tropaeolaceae	Tropaeolum	Tropaeolum leptophyllum G. Don	native	ara, bio, lgo, mau, rm, nub, val	perennial	herb	0	0	0	0	1	0	0	0	0	0	0	0	0	0
Tropaeolaceae	Tropaeolum	Tropaeolum porifolium (Cav.) L. Andersson & S. Andersson	native	ays	perennial	herb	0	0	0	0	1	0	0	0	0	0	0	0	0	0
Tropaeolaceae	Tropaeolum	Tropaeolum sessilifolium Poepp. & Endl.	endemic	coq, lgo, rm, val	perennial	herb	0	0	0	0	1	0	0	0	0	0	0	0	0	0
Tropaeolaceae	Tropaeolum	Tropaeolum speciosum Poepp. & Endl.	endemic	ara, ays, bio, lla, lri	perennial	herb	0	0	0	0	1	0	0	0	0	1	0	0	0	0
Tropaeolaceae	Tropaeolum	Tropaeolum tricolor Sweet	endemic	ant, ara, ata, bio, coq, lgo, lla, mau, rm, nub, val	perennial	herb	0	0	0	0	1	0	0	0	0	0	0	0	0	0
Urticaceae	Pilea	Pilea elegans Gay	endemic	ara, bio, lri	perennial	subshrub	0	0	0	0	0	0	0	0	0	1	0	0	0	0
Urticaceae	Pilea	Pilea elliptica Hook.f.	endemic	ara, ays, lla, lri	perennial	herb	0	0	0	0	0	0	0	0	0	1	0	1	0	0
Urticaceae	Urtica	Urtica gracilis Aiton	native	ant, ara, ata, ays, coq, lgo, lla, lri, mag, mau, rm, val	perennial	herb	0	0	0	0	1	0	0	0	0	0	0	0	0	0
Urticaceae	Urtica	Urtica magellanica Poir.	native	ara, ays, bio, coq, lgo, lla, lri, mag, mau, rm, nub, val	perennial	herb	0	0	0	0	0	0	0	0	0	1	0	0	0	0
Verbenaceae	Aloysia	Aloysia deserticola (Phil.) Lu-Irving & O’Leary	native	ant, ayp, tar	perennial	shrub	0	0	0	1	1	0	1	0	0	1	0	0	0	0
Verbenaceae	Glandularia	Glandularia laciniata (L.) Schnack & Covas	native	ara, bio, coq, lgo, mau, rm, nub, val	perennial	herb	0	0	0	0	0	0	0	0	0	1	0	0	0	0
Verbenaceae	Junellia	Junellia digitata (Phil.) Moldenke	native	ant, tar	perennial	herb	0	0	0	0	1	1	0	0	0	1	0	0	0	0
Verbenaceae	Junellia	Junellia origenes (Phil.) N. O’Leary & P. Peralta	native	ant, ata, coq	perennial	herb	0	0	0	0	1	0	0	0	0	0	0	0	0	0
Verbenaceae	Junellia	Junellia seriphioides (Gillies & Hook.) Moldenke.	native	ant, ayp, tar	perennial	shrub	0	0	0	0	1	1	0	0	0	1	0	0	0	0
Verbenaceae	Lampayo	Lampayo medicinalis Phil.	native	ant, ayp, tar	perennial	shrub	0	0	0	0	1	1	0	0	0	1	0	0	0	0
Verbenaceae	Mulguraea	Mulguraea tridens (Lag.) N. O’Leary & P. Peralta	native	coq, rm, val	perennial	shrub	0	0	0	0	0	0	1	0	0	0	0	0	0	0
Verbenaceae	Phyla	Phyla nodiflora (L.) Greene	native	ara, ata, bio, coq, lgo, lla, lri, mau, rm, nub, val	perennial	herb	0	0	0	0	0	0	0	0	0	1	0	0	0	0
Verbenaceae	Pitraea	Pitraea cuneato-ovata (Cav.) Caro	native	ant, ayp, ata, coq, rm, tar, val	perennial	herb	0	0	0	0	1	1	0	0	0	0	0	0	0	0
Verbenaceae	Rhaphithamnus	Rhaphithamnus spinosus (Juss.) Moldenke	native	ara, ays, bio, coq, lgo, lla, lri, mau, rm, nub, val	perennial	shrub	0	0	0	1	0	0	1	1	1	0	0	0	0	0
Verbenaceae	Verbena	Verbena litoralis Kunth	native	ara, ayp, ata, bio, coq, lgo, lla, lri, mau, rm, nub, val	perennial	herb	0	0	0	0	0	0	0	0	0	1	0	0	0	0
Vitaceae	Cissus	Cissus striata Ruiz & Pav.	native	ara, ays, bio, coq, lgo, lla, lri, mag, mau, rm, nub, val	perennial	climbing shrub	1	0	0	1	0	0	0	1	0	1	0	0	0	0
Violaceae	Viola	Viola corralensis Phil.	endemic	lri	perennial	herb	0	0	0	0	0	0	0	0	0	1	0	0	0	0
Violaceae	Viola	Viola maculata Cav.	native	ara, ays, bio, lgo, lla, lri, mag, mau, rm, nub	perennial	herb	0	0	0	0	0	0	0	0	0	1	0	0	0	0
Winteraceae	Drimys	Drimys winteri J.R. Forst. & G. Forst.	endemic	ara, ays, bio, coq, lgo, lla, lri, mag, mau, rm, nub, val	perennial	tree	0	0	0	1	1	0	0	0	1	1	0	0	1	0
Zygophyllaceae	Larrea	Larrea divaricata Cav.	native	ata, bio, rm, val	perennial	shrub	0	0	0	0	0	0	0	0	0	1	0	0	0	0
Zygophyllaceae	Larrea	Larrea nitida Cav.	native	ata, coq, rm, val	perennial	shrub	0	0	0	0	0	0	0	0	0	1	0	0	0	0
Zygophyllaceae	Porlieria	Porlieria chilensis I.M. Johnst	endemic	coq, lgo, rm, val	perennial	tree, shrub	0	0	0	1	0	0	0	0	0	1	0	0	1	0
